# Supplementary material for: Proteomic Analysis of Antigen 60 Complex of M. bovis Bacillus Calmette-Guérin Reveals Presence of Extracellular Vesicle Proteins and Predicted Functional Interactions
Source: Vaccines (Basel). 2019 Aug 2;7(3):80. doi: 10.3390/vaccines7030080 (PMC6789874; doi:10.3390/vaccines7030080)
Supplement: Supplementary file 1 [file vaccines-07-00080-s001.zip]

Archive with 3 entries (3 files):
- Table S1.xlsx
- Figure S1a.png
- Figure S1b.png
