# Supplementary material for: Proteomic Analysis of Antigen 60 Complex of M. bovis Bacillus Calmette-Guérin Reveals Presence of Extracellular Vesicle Proteins and Predicted Functional Interactions
Source: Vaccines (Basel). 2019 Aug 2;7(3):80. doi: 10.3390/vaccines7030080 (PMC6789874; doi:10.3390/vaccines7030080)
Supplement: Supplementary file 1 [file vaccines-07-00080-s001.zip › Table S1.xlsx]

## Sheet: A60 S1 
Table 1SA Proteins proteomically identified in A60 BCG
Protein Accession ID	Protein Names	Protein Score	Protein Mass	Protein Matches	Significant Protein Matches	Protein Sequences	Significant Protein Sequences	Protein Cover
sp|A1KFH2|DNAK_MYCBP	Chaperone protein DnaK OS=Mycobacterium bovis (strain BCG / Pasteur 1173P2) GN=dnaK PE=1 SV=1	2313	66790	81	68	30	29	44.8
tr|A0A0H3MFR6|A0A0H3MFR6_MYCBP	Probable fatty acid synthase fas OS=Mycobacterium bovis (strain BCG / Pasteur 1173P2) GN=fas PE=4 SV=1	1621	326790	81	59	44	35	13
tr|A0A0H3MC20|A0A0H3MC20_MYCBP	Polyketide synthase pks13 OS=Mycobacterium bovis (strain BCG / Pasteur 1173P2) GN=pks13 PE=4 SV=1	1726	186629	76	57	36	28	20.9
tr|A0A0H3M7W9|A0A0H3M7W9_MYCBP	Chaperone protein ClpB OS=Mycobacterium bovis (strain BCG / Pasteur 1173P2) GN=clpB PE=3 SV=1	1703	92512	65	54	31	25	27.9
tr|A0A0H3M7V8|A0A0H3M7V8_MYCBP	Uncharacterized protein OS=Mycobacterium bovis (strain BCG / Pasteur 1173P2) GN=wag31 PE=4 SV=1	2136	28260	51	46	14	14	47.7
sp|A1KGE8|RPOC_MYCBP	DNA-directed RNA polymerase subunit beta~ OS=Mycobacterium bovis (strain BCG / Pasteur 1173P2) GN=rpoC PE=3 SV=1	1375	147303	57	44	30	24	22.9
tr|A0A0H3MG92|A0A0H3MG92_MYCBP	Conserved 35 kDa alanine rich protein OS=Mycobacterium bovis (strain BCG / Pasteur 1173P2) GN=35kd_ag PE=4 SV=1	1878	29240	48	40	17	14	75.2
tr|A0A0H3M5X7|A0A0H3M5X7_MYCBP	Probable isocitrate lyase aceA OS=Mycobacterium bovis (strain BCG / Pasteur 1173P2) GN=aceA PE=4 SV=1	1346	85437	47	40	24	21	26
tr|A0A0H3M121|A0A0H3M121_MYCBP	Probable succinate dehydrogenase [iron-sulfur subunit] OS=Mycobacterium bovis (strain BCG / Pasteur 1173P2) GN=BCG_0286c PE=4 SV=1	1048	71092	41	38	18	16	24.1
sp|A1KI96|ATPA_MYCBP	ATP synthase subunit alpha OS=Mycobacterium bovis (strain BCG / Pasteur 1173P2) GN=atpA PE=3 SV=1	1057	59480	42	37	19	16	27.5
tr|A0A0H3M591|A0A0H3M591_MYCBP	Heat shock protein hspX OS=Mycobacterium bovis (strain BCG / Pasteur 1173P2) GN=hspX PE=3 SV=1	1513	16217	43	36	14	12	61.8
sp|A1KFR2|CH602_MYCBP	60 kDa chaperonin 2 OS=Mycobacterium bovis (strain BCG / Pasteur 1173P2) GN=groL2 PE=3 SV=1	1428	56692	49	35	20	14	33.7
sp|A1KGG5|EFTU_MYCBP	Elongation factor Tu OS=Mycobacterium bovis (strain BCG / Pasteur 1173P2) GN=tuf PE=3 SV=1	1108	43566	41	35	14	11	38.1
sp|A1KGE7|RPOB_MYCBP	DNA-directed RNA polymerase subunit beta OS=Mycobacterium bovis (strain BCG / Pasteur 1173P2) GN=rpoB PE=3 SV=2	904	130354	45	35	25	20	22.6
tr|A0A0H3MGR2|A0A0H3MGR2_MYCBP	Probable multifunctional mycocerosic acid synthase membrane-associated mas OS=Mycobacterium bovis (strain BCG / Pasteur 1173P2) GN=mas PE=4 SV=1	1063	225568	51	34	26	17	12.6
tr|A0A0H3MFL9|A0A0H3MFL9_MYCBP	Probable nad-dependent glutamate dehydrogenase gdh OS=Mycobacterium bovis (strain BCG / Pasteur 1173P2) GN=gdh PE=4 SV=1	763	177089	45	33	20	17	11
sp|A1KI98|ATPB_MYCBP	ATP synthase subunit beta OS=Mycobacterium bovis (strain BCG / Pasteur 1173P2) GN=atpD PE=3 SV=1	1022	53175	44	32	16	12	32.7
tr|A0A0H3M6I9|A0A0H3M6I9_MYCBP	Probable ribosomal protein S1 rpsA OS=Mycobacterium bovis (strain BCG / Pasteur 1173P2) GN=rpsA PE=4 SV=1	937	53199	41	31	20	14	40.1
tr|A0A0H3MA36|A0A0H3MA36_MYCBP	DNA topoisomerase 1 OS=Mycobacterium bovis (strain BCG / Pasteur 1173P2) GN=topA PE=3 SV=1	1174	102307	38	27	21	14	19.9
sp|A1KPA8|CH601_MYCBP	60 kDa chaperonin 1 OS=Mycobacterium bovis (strain BCG / Pasteur 1173P2) GN=groL1 PE=1 SV=1	1160	55843	39	26	20	14	35.6
tr|A0A0H3M336|A0A0H3M336_MYCBP	29 kDa antigen cfp29 OS=Mycobacterium bovis (strain BCG / Pasteur 1173P2) GN=cfp29 PE=4 SV=1	996	28870	31	26	14	14	34.3
sp|A1KI36|KGD_MYCBP	Multifunctional 2-oxoglutarate metabolism enzyme OS=Mycobacterium bovis (strain BCG / Pasteur 1173P2) GN=kgd PE=3 SV=2	706	136134	38	26	22	15	15.5
tr|A0A0H3MDR9|A0A0H3MDR9_MYCBP	D-3-phosphoglycerate dehydrogenase OS=Mycobacterium bovis (strain BCG / Pasteur 1173P2) GN=serA1 PE=3 SV=1	747	54635	30	25	15	14	28
tr|A0A0H3MEH0|A0A0H3MEH0_MYCBP	Uncharacterized protein OS=Mycobacterium bovis (strain BCG / Pasteur 1173P2) GN=BCG_2043c PE=4 SV=1	720	178559	37	24	26	16	14.6
sp|A1KLW4|SYT_MYCBP	Threonine--tRNA ligase OS=Mycobacterium bovis (strain BCG / Pasteur 1173P2) GN=thrS PE=3 SV=1	707	77302	24	23	13	12	15.6
sp|A1KMC6|PNP_MYCBP	Polyribonucleotide nucleotidyltransferase OS=Mycobacterium bovis (strain BCG / Pasteur 1173P2) GN=pnp PE=3 SV=1	699	79856	28	23	12	11	13.8
tr|A0A0H3MF64|A0A0H3MF64_MYCBP	Probable ATP-dependent clp proteasE ATP-binding subunit clpC OS=Mycobacterium bovis (strain BCG / Pasteur 1173P2) GN=clpC PE=4 SV=1	828	93495	34	22	18	13	16
sp|A0A0G2Q9F8|GYRA_MYCBP	DNA gyrase subunit A OS=Mycobacterium bovis (strain BCG / Pasteur 1173P2) GN=gyrA1 PE=1 SV=1	703	92403	24	22	11	10	12.4
sp|A1KFH3|GRPE_MYCBP	Protein GrpE OS=Mycobacterium bovis (strain BCG / Pasteur 1173P2) GN=grpE PE=3 SV=1	950	24544	24	21	9	9	34.9
tr|A0A0H3M7A3|A0A0H3M7A3_MYCBP	Probable macrolide-transport ATP-binding protein ABC transporter OS=Mycobacterium bovis (strain BCG / Pasteur 1173P2) GN=BCG_2497c PE=4 SV=1	539	62110	21	21	9	9	18.6
tr|A0A0H3M5J1|A0A0H3M5J1_MYCBP	Probable serine protease htrA OS=Mycobacterium bovis (strain BCG / Pasteur 1173P2) GN=htrA PE=4 SV=1	896	54150	24	20	9	8	21.2
tr|A0A0H3M380|A0A0H3M380_MYCBP	Chaperone protein DnaJ OS=Mycobacterium bovis (strain BCG / Pasteur 1173P2) GN=dnaJ1 PE=3 SV=1	861	41746	22	20	9	8	28.9
tr|A0A0H3M264|A0A0H3M264_MYCBP	Probable lipoprotein aminopeptidase lpqL OS=Mycobacterium bovis (strain BCG / Pasteur 1173P2) GN=lpqL PE=4 SV=1	793	52181	22	20	10	10	20.6
tr|A0A0H3M748|A0A0H3M748_MYCBP	Bacterioferritin OS=Mycobacterium bovis (strain BCG / Pasteur 1173P2) GN=bfrA PE=3 SV=1	781	18443	21	20	8	7	42.1
sp|A1KFU9|HBHA_MYCBP	Heparin-binding hemagglutinin OS=Mycobacterium bovis (strain BCG / Pasteur 1173P2) GN=hbhA PE=1 SV=1	663	21522	22	20	11	9	35.2
tr|A0A0H3MCE9|A0A0H3MCE9_MYCBP	Possible conserved transmembrane protein OS=Mycobacterium bovis (strain BCG / Pasteur 1173P2) GN=BCG_2368 PE=4 SV=1	597	69988	32	20	19	11	29.4
sp|A1KGG4|EFG_MYCBP	Elongation factor G OS=Mycobacterium bovis (strain BCG / Pasteur 1173P2) GN=fusA PE=3 SV=1	508	77268	24	20	12	10	14.6
tr|A0A0H3M5S4|A0A0H3M5S4_MYCBP	Dihydrolipoamide acetyltransferase component of pyruvate dehydrogenase complex OS=Mycobacterium bovis (strain BCG / Pasteur 1173P2) GN=dlaT PE=3 SV=1	750	57096	27	19	14	10	26.4
tr|A0A0H3M8H6|A0A0H3M8H6_MYCBP	Uncharacterized protein OS=Mycobacterium bovis (strain BCG / Pasteur 1173P2) GN=BCG_0660c PE=4 SV=1	702	93152	23	19	11	8	14.4
sp|A1KMM6|RRF_MYCBP	Ribosome-recycling factor OS=Mycobacterium bovis (strain BCG / Pasteur 1173P2) GN=frr PE=3 SV=1	644	20831	33	19	14	9	60.5
tr|A0A0H3M1C1|A0A0H3M1C1_MYCBP	Probable peptide synthetase nrp OS=Mycobacterium bovis (strain BCG / Pasteur 1173P2) GN=nrp PE=4 SV=1	530	271084	33	19	20	13	8.4
sp|A0A0G2Q9D6|GYRB_MYCBP	DNA gyrase subunit B OS=Mycobacterium bovis (strain BCG / Pasteur 1173P2) GN=gyrB1 PE=1 SV=1	440	78578	24	18	12	9	16.7
tr|A0A0H3M746|A0A0H3M746_MYCBP	Transmembrane serine/threonine-protein kinase B pknB OS=Mycobacterium bovis (strain BCG / Pasteur 1173P2) GN=pknB PE=4 SV=1	264	66583	26	18	13	10	18.8
tr|A0A0H3M1P9|A0A0H3M1P9_MYCBP	Probable 3-oxoacyl-[acyl-carrier protein] reductase fabG4 OS=Mycobacterium bovis (strain BCG / Pasteur 1173P2) GN=fabG4 PE=4 SV=1	752	46916	21	17	10	9	27.1
sp|A1KI97|ATPG_MYCBP	ATP synthase gamma chain OS=Mycobacterium bovis (strain BCG / Pasteur 1173P2) GN=atpG PE=3 SV=1	641	33926	23	17	10	7	28.9
sp|A1KI95|ATPFD_MYCBP	ATP synthase subunit b-delta OS=Mycobacterium bovis (strain BCG / Pasteur 1173P2) GN=atpFH PE=3 SV=1	622	48833	21	17	12	10	26.7
sp|A1KHS4|METE_MYCBP	5-methyltetrahydropteroyltriglutamate--homocysteine methyltransferase OS=Mycobacterium bovis (strain BCG / Pasteur 1173P2) GN=metE PE=3 SV=1	584	81816	25	17	12	9	15.7
tr|A0A0H3M751|A0A0H3M751_MYCBP	Uncharacterized protein OS=Mycobacterium bovis (strain BCG / Pasteur 1173P2) GN=TB39.8 PE=4 SV=1	517	56084	19	17	10	9	22.1
tr|A0A0H3M1Q4|A0A0H3M1Q4_MYCBP	Probable succinate dehydrogenase [iron-sulfur subunit] OS=Mycobacterium bovis (strain BCG / Pasteur 1173P2) GN=BCG_0285c PE=4 SV=1	580	29348	22	16	9	6	38.3
tr|A0A0H3M0N8|A0A0H3M0N8_MYCBP	Possible oxidoreductase OS=Mycobacterium bovis (strain BCG / Pasteur 1173P2) GN=BCG_0130 PE=4 SV=1	572	32678	18	16	9	7	35.3
tr|A0A0H3MDN6|A0A0H3MDN6_MYCBP	Uncharacterized protein OS=Mycobacterium bovis (strain BCG / Pasteur 1173P2) GN=BCG_2949c PE=4 SV=1	552	27140	25	16	11	8	45.3
tr|A0A0H3M7N4|A0A0H3M7N4_MYCBP	Possible secreted protease OS=Mycobacterium bovis (strain BCG / Pasteur 1173P2) GN=BCG_2685 PE=4 SV=1	529	54644	18	16	5	4	12.5
tr|A0A0H3M690|A0A0H3M690_MYCBP	Uncharacterized protein OS=Mycobacterium bovis (strain BCG / Pasteur 1173P2) GN=BCG_2049c PE=4 SV=1	492	75169	28	16	14	11	21.4
sp|A1KJE8|GABD2_MYCBP	Putative succinate-semialdehyde dehydrogenase [NADP(+)] 2 OS=Mycobacterium bovis (strain BCG / Pasteur 1173P2) GN=gabD2 PE=3 SV=1	399	55746	23	16	11	9	18
tr|A0A0H3MAN7|A0A0H3MAN7_MYCBP	DNA polymerase I OS=Mycobacterium bovis (strain BCG / Pasteur 1173P2) GN=polA PE=3 SV=1	363	98412	30	16	16	11	17.1
tr|A0A0H3MEW8|A0A0H3MEW8_MYCBP	Probable Rieske iron-sulfur protein QcrA OS=Mycobacterium bovis (strain BCG / Pasteur 1173P2) GN=qcrA PE=4 SV=1	349	47160	24	16	13	8	28.4
sp|A1KKK9|MRAZ_MYCBP	Transcriptional regulator MraZ OS=Mycobacterium bovis (strain BCG / Pasteur 1173P2) GN=mraZ PE=3 SV=1	750	15959	19	15	8	5	47.6
tr|A0A0H3M6B2|A0A0H3M6B2_MYCBP	Possible fatty acyl-CoA reductase OS=Mycobacterium bovis (strain BCG / Pasteur 1173P2) GN=BCG_1595 PE=3 SV=1	682	36912	18	15	7	7	19.9
tr|A0A0H3M2F3|A0A0H3M2F3_MYCBP	Probable isocitrate dehydrogenase OS=Mycobacterium bovis (strain BCG / Pasteur 1173P2) GN=icd2 PE=4 SV=1	558	82826	26	15	14	9	18.4
tr|A0A0H3MD23|A0A0H3MD23_MYCBP	Possible exported conserved protein OS=Mycobacterium bovis (strain BCG / Pasteur 1173P2) GN=BCG_1550 PE=4 SV=1	467	41257	30	15	12	8	29.9
tr|A0A0H3MAU6|A0A0H3MAU6_MYCBP	Probable bifunctional protein acetyl-/propionyl-coenzyme A carboxylase (Alpha chain) accA3: biotin carboxylase + biotin carboxyl carrier protein OS=Mycobacterium bovis (strain BCG / Pasteur 1173P2) GN=accA3 PE=4 SV=1	372	63972	24	15	12	8	14.8
tr|A0A0H3MAS8|A0A0H3MAS8_MYCBP	Probable mannose-1-phosphate guanyltransferase manC OS=Mycobacterium bovis (strain BCG / Pasteur 1173P2) GN=manC PE=4 SV=1	298	38119	20	15	10	9	27.6
sp|A1KNP2|SECA1_MYCBP	Protein translocase subunit SecA 1 OS=Mycobacterium bovis (strain BCG / Pasteur 1173P2) GN=secA1 PE=3 SV=1	281	106013	30	15	16	11	16.9
tr|A0A0H3M4M1|A0A0H3M4M1_MYCBP	Probable acyl-CoA dehydrogenase fadE10 OS=Mycobacterium bovis (strain BCG / Pasteur 1173P2) GN=fadE10 PE=3 SV=1	237	70986	32	15	14	7	18.9
tr|A0A0H3M582|A0A0H3M582_MYCBP	Uncharacterized protein OS=Mycobacterium bovis (strain BCG / Pasteur 1173P2) GN=BCG_2035 PE=4 SV=1	603	26017	17	14	8	7	32.2
tr|A0A0H3M6C0|A0A0H3M6C0_MYCBP	Possible ribonuclease E rne OS=Mycobacterium bovis (strain BCG / Pasteur 1173P2) GN=rne PE=4 SV=1	530	103443	24	14	14	8	14.6
sp|A1KMN3|EFTS_MYCBP	Elongation factor Ts OS=Mycobacterium bovis (strain BCG / Pasteur 1173P2) GN=tsf PE=3 SV=1	469	28881	18	14	9	7	27.7
tr|A0A0H3MDV8|A0A0H3MDV8_MYCBP	Ribonucleoside-diphosphate reductase OS=Mycobacterium bovis (strain BCG / Pasteur 1173P2) GN=nrdE PE=3 SV=1	419	79526	19	14	10	7	14.1
tr|A0A0H3MDU1|A0A0H3MDU1_MYCBP	Probable conserved transmembrane ATP-binding protein ABC transporter OS=Mycobacterium bovis (strain BCG / Pasteur 1173P2) GN=BCG_1786 PE=4 SV=1	294	92380	23	14	15	10	15.4
tr|A0A0H3M2N0|A0A0H3M2N0_MYCBP	Probable nad(P) transhydrogenase (Subunit alpha) pntAa [first part] OS=Mycobacterium bovis (strain BCG / Pasteur 1173P2) GN=pntAa PE=4 SV=1	476	37785	16	13	8	7	22.4
tr|A0A0H3MBU0|A0A0H3MBU0_MYCBP	Uncharacterized protein OS=Mycobacterium bovis (strain BCG / Pasteur 1173P2) GN=BCG_1063 PE=4 SV=1	436	61592	18	13	9	7	19.4
sp|A0A0H3M3S8|LPRG_MYCBP	Lipoarabinomannan carrier protein LprG OS=Mycobacterium bovis (strain BCG / Pasteur 1173P2) GN=lprG PE=1 SV=1	420	24647	17	13	6	6	27.1
sp|A1KPE3|RPOA_MYCBP	DNA-directed RNA polymerase subunit alpha OS=Mycobacterium bovis (strain BCG / Pasteur 1173P2) GN=rpoA PE=3 SV=1	414	37740	15	13	8	7	19.6
tr|A0A0H3M8B0|A0A0H3M8B0_MYCBP	Phenolpthiocerol synthesis type-I polyketide synthase ppsE OS=Mycobacterium bovis (strain BCG / Pasteur 1173P2) GN=ppsE PE=4 SV=1	387	159617	26	13	15	7	10.2
tr|A0A0H3MJ88|A0A0H3MJ88_MYCBP	Probable fatty-acid-CoA ligase fadD32 OS=Mycobacterium bovis (strain BCG / Pasteur 1173P2) GN=fadD32 PE=4 SV=1	320	69445	20	13	10	7	14.6
sp|A0A0H3MBK5|PSTS3_MYCBP	Phosphate-binding protein PstS3 OS=Mycobacterium bovis (strain BCG / Pasteur 1173P2) GN=pstS3 PE=1 SV=1	617	38215	13	12	5	5	15.1
tr|A0A0H3M7E0|A0A0H3M7E0_MYCBP	Probable conserved transmembrane protein OS=Mycobacterium bovis (strain BCG / Pasteur 1173P2) GN=BCG_2558 PE=4 SV=1	465	24611	16	12	5	4	18.7
tr|A0A0G2Q9D8|A0A0G2Q9D8_MYCBP	Possible conserved membrane protein OS=Mycobacterium bovis (strain BCG / Pasteur 1173P2) GN=BCG_0007 PE=4 SV=1	423	31111	16	12	6	4	17.1
tr|A0A0H3M7N1|A0A0H3M7N1_MYCBP	Probable fatty-acid-CoA ligase fadD2 OS=Mycobacterium bovis (strain BCG / Pasteur 1173P2) GN=fadD2 PE=4 SV=1	416	59870	15	12	8	6	14.6
sp|A1KGI2|RL3_MYCBP	50S ribosomal protein L3 OS=Mycobacterium bovis (strain BCG / Pasteur 1173P2) GN=rplC PE=3 SV=1	371	23133	12	12	5	5	24.4
tr|A0A0H3MA15|A0A0H3MA15_MYCBP	Transcription termination factor Rho OS=Mycobacterium bovis (strain BCG / Pasteur 1173P2) GN=rho PE=3 SV=1	351	65151	26	12	12	5	19.9
tr|A0A0H3MD77|A0A0H3MD77_MYCBP	Possible conserved transmembrane alanine and glycine rich protein OS=Mycobacterium bovis (strain BCG / Pasteur 1173P2) GN=BCG_2734c PE=4 SV=1	349	72327	15	12	8	6	12.7
tr|A0A0H3M796|A0A0H3M796_MYCBP	Uncharacterized protein OS=Mycobacterium bovis (strain BCG / Pasteur 1173P2) GN=BCG_0121 PE=4 SV=1	279	24634	14	12	8	6	33
sp|A1KH85|SUCC_MYCBP	Succinate--CoA ligase [ADP-forming] subunit beta OS=Mycobacterium bovis (strain BCG / Pasteur 1173P2) GN=sucC PE=3 SV=1	227	40986	16	12	10	8	18.9
sp|A1KNP6|LPQB_MYCBP	Lipoprotein LpqB OS=Mycobacterium bovis (strain BCG / Pasteur 1173P2) GN=lpqB PE=3 SV=2	377	61668	20	11	12	6	20.6
tr|A0A0H3MFE4|A0A0H3MFE4_MYCBP	Putative methanol dehydrogenase transcriptional regulatory protein moxR2 OS=Mycobacterium bovis (strain BCG / Pasteur 1173P2) GN=moxR2 PE=4 SV=1	290	37970	13	11	8	6	22.9
tr|A0A0H3MF18|A0A0H3MF18_MYCBP	Uncharacterized protein OS=Mycobacterium bovis (strain BCG / Pasteur 1173P2) GN=BCG_3611 PE=4 SV=1	280	17417	14	11	7	7	31.1
tr|A0A0H3M2I5|A0A0H3M2I5_MYCBP	Possible fatty-acid-CoA ligase fadD10 OS=Mycobacterium bovis (strain BCG / Pasteur 1173P2) GN=fadD10 PE=4 SV=1	270	57124	21	11	10	6	14.8
tr|A0A0H3M0V2|A0A0H3M0V2_MYCBP	Probable conserved MCE associated membrane protein OS=Mycobacterium bovis (strain BCG / Pasteur 1173P2) GN=BCG_0215 PE=4 SV=1	460	25896	10	10	5	5	23
sp|A1KMI2|IF2_MYCBP	Translation initiation factor IF-2 OS=Mycobacterium bovis (strain BCG / Pasteur 1173P2) GN=infB PE=3 SV=1	425	94098	15	10	9	5	10
tr|A0A0H3MC59|A0A0H3MC59_MYCBP	Ferritin OS=Mycobacterium bovis (strain BCG / Pasteur 1173P2) GN=bfrB PE=4 SV=1	328	20429	10	10	5	5	31.5
tr|A0A0H3MDN4|A0A0H3MDN4_MYCBP	Probable catechol-o-methyltransferase OS=Mycobacterium bovis (strain BCG / Pasteur 1173P2) GN=BCG_1741c PE=4 SV=1	322	21643	12	10	5	4	27
tr|A0A0H3MCL7|A0A0H3MCL7_MYCBP	Alpha-1,4-glucan:maltose-1-phosphate maltosyltransferase OS=Mycobacterium bovis (strain BCG / Pasteur 1173P2) GN=glgE PE=3 SV=1	319	78819	11	10	5	5	6.8
sp|A1KGK1|RL18_MYCBP	50S ribosomal protein L18 OS=Mycobacterium bovis (strain BCG / Pasteur 1173P2) GN=rplR PE=3 SV=1	280	13176	16	10	6	4	38.5
tr|A0A0H3M3L4|A0A0H3M3L4_MYCBP	Dihydrolipoyl dehydrogenase OS=Mycobacterium bovis (strain BCG / Pasteur 1173P2) GN=lpd PE=3 SV=1	272	49437	11	10	6	5	11.4
tr|A0A0H3M1F9|A0A0H3M1F9_MYCBP	Aldehyde dehydrogenase OS=Mycobacterium bovis (strain BCG / Pasteur 1173P2) GN=BCG_0183 PE=3 SV=1	269	55115	14	10	6	5	11.3
tr|A0A0H3MAE5|A0A0H3MAE5_MYCBP	Probable transcriptional regulatory protein moxR1 OS=Mycobacterium bovis (strain BCG / Pasteur 1173P2) GN=moxR1 PE=4 SV=1	266	40738	13	10	6	6	16.2
tr|A0A0H3M3Y5|A0A0H3M3Y5_MYCBP	Probable enoyl-CoA hydratase echA8 OS=Mycobacterium bovis (strain BCG / Pasteur 1173P2) GN=echA8 PE=3 SV=1	259	27370	13	10	6	5	22.6
sp|A1KGK2|RS5_MYCBP	30S ribosomal protein S5 OS=Mycobacterium bovis (strain BCG / Pasteur 1173P2) GN=rpsE PE=3 SV=1	249	22931	13	10	5	4	17.7
tr|A0A0H3M7G2|A0A0H3M7G2_MYCBP	Uncharacterized protein OS=Mycobacterium bovis (strain BCG / Pasteur 1173P2) GN=BCG_2017 PE=4 SV=1	248	60427	13	10	7	5	10.6
tr|A0A0H3MGS5|A0A0H3MGS5_MYCBP	Possible conserved membrane or secreted protein OS=Mycobacterium bovis (strain BCG / Pasteur 1173P2) GN=BCG_2990c PE=4 SV=1	237	27073	15	10	9	6	31.4
tr|A0A0H3M3A7|A0A0H3M3A7_MYCBP	Probable fatty oxidation protein fadB OS=Mycobacterium bovis (strain BCG / Pasteur 1173P2) GN=fadB PE=4 SV=1	215	76200	18	10	12	7	17.8
tr|A0A0H3MAY5|A0A0H3MAY5_MYCBP	Possible protease IV sppA (Endopeptidase IV) OS=Mycobacterium bovis (strain BCG / Pasteur 1173P2) GN=sppA PE=4 SV=1	617	66123	13	9	7	4	13.2
tr|A0A0H3MFG4|A0A0H3MFG4_MYCBP	2-isopropylmalate synthase OS=Mycobacterium bovis (strain BCG / Pasteur 1173P2) GN=leuA PE=3 SV=1	470	89042	12	9	9	6	11.4
sp|A0A0H3MGR5|LPPX_MYCBP	Putative phthiocerol dimycocerosate transporter LppX OS=Mycobacterium bovis (strain BCG / Pasteur 1173P2) GN=lppX PE=1 SV=1	413	24296	9	9	5	5	25.8
tr|A0A0H3M8C2|A0A0H3M8C2_MYCBP	Probable polyketide synthase pks1 OS=Mycobacterium bovis (strain BCG / Pasteur 1173P2) GN=pks1 PE=4 SV=1	352	219024	17	9	11	6	5.3
tr|A0A0H3MH46|A0A0H3MH46_MYCBP	Peptide chain release factor 2 OS=Mycobacterium bovis (strain BCG / Pasteur 1173P2) GN=prfB PE=3 SV=1	345	42213	11	9	6	4	16.1
tr|A0A0H3MDS7|A0A0H3MDS7_MYCBP	Probable conserved lipoprotein lppZ OS=Mycobacterium bovis (strain BCG / Pasteur 1173P2) GN=lppZ PE=4 SV=1	322	39128	11	9	7	5	20.6
tr|A0A0H3MBU2|A0A0H3MBU2_MYCBP	Cell division protein FtsZ OS=Mycobacterium bovis (strain BCG / Pasteur 1173P2) GN=ftsZ PE=3 SV=1	321	38789	13	9	7	4	16.4
sp|A1KPE4|RS4_MYCBP	30S ribosomal protein S4 OS=Mycobacterium bovis (strain BCG / Pasteur 1173P2) GN=rpsD PE=3 SV=1	311	23461	12	9	6	5	27.4
tr|A0A0H3M6W0|A0A0H3M6W0_MYCBP	Probable conserved membrane protein OS=Mycobacterium bovis (strain BCG / Pasteur 1173P2) GN=BCG_1815 PE=4 SV=1	293	53840	13	9	8	5	19
sp|A1KMZ6|ILVC_MYCBP	Ketol-acid reductoisomerase (NADP(+)) OS=Mycobacterium bovis (strain BCG / Pasteur 1173P2) GN=ilvC PE=3 SV=2	284	36626	14	9	6	4	19
tr|A0A0H3M6U9|A0A0H3M6U9_MYCBP	Uncharacterized protein OS=Mycobacterium bovis (strain BCG / Pasteur 1173P2) GN=TB31.7 PE=3 SV=1	277	31747	10	9	5	5	14.5
sp|A1KNQ0|SAHH_MYCBP	Adenosylhomocysteinase OS=Mycobacterium bovis (strain BCG / Pasteur 1173P2) GN=ahcY PE=3 SV=1	276	54461	14	9	9	5	16.6
tr|A0A0H3M4A9|A0A0H3M4A9_MYCBP	Uncharacterized protein OS=Mycobacterium bovis (strain BCG / Pasteur 1173P2) GN=BCG_0780 PE=4 SV=1	274	25964	11	9	6	6	31.8
tr|A0A0H3MHK1|A0A0H3MHK1_MYCBP	PRobable propionyl-CoA carboxylase beta chain 5 accD5 OS=Mycobacterium bovis (strain BCG / Pasteur 1173P2) GN=accD5 PE=4 SV=1	273	59631	12	9	8	5	16.6
tr|A0A0H3MC12|A0A0H3MC12_MYCBP	Probable beta-ketoacyl CoA thiolase fadA3 OS=Mycobacterium bovis (strain BCG / Pasteur 1173P2) GN=fadA3 PE=3 SV=1	262	42857	15	9	11	6	28.1
tr|A0A0H3M9Y4|A0A0H3M9Y4_MYCBP	Phenolpthiocerol synthesis type-I polyketide synthase ppsC OS=Mycobacterium bovis (strain BCG / Pasteur 1173P2) GN=ppsC PE=4 SV=1	258	231220	17	9	13	6	5.9
tr|A0A0H3M102|A0A0H3M102_MYCBP	Probable conserved membrane protein OS=Mycobacterium bovis (strain BCG / Pasteur 1173P2) GN=BCG_0264c PE=4 SV=1	257	45626	10	9	6	5	16.4
sp|A1KII1|METK_MYCBP	S-adenosylmethionine synthase OS=Mycobacterium bovis (strain BCG / Pasteur 1173P2) GN=metK PE=3 SV=1	250	43106	12	9	5	5	9.4
sp|A1KGI8|RS3_MYCBP	30S ribosomal protein S3 OS=Mycobacterium bovis (strain BCG / Pasteur 1173P2) GN=rpsC PE=3 SV=1	247	30059	18	9	10	5	36.9
tr|A0A0H3M8M8|A0A0H3M8M8_MYCBP	Alkyl hydroperoxide reductase C protein ahpC OS=Mycobacterium bovis (strain BCG / Pasteur 1173P2) GN=ahpC PE=4 SV=1	226	21724	14	9	5	4	30.8
tr|A0A0H3M9X3|A0A0H3M9X3_MYCBP	Chromosome partition protein Smc OS=Mycobacterium bovis (strain BCG / Pasteur 1173P2) GN=smc PE=3 SV=1	210	130616	18	9	14	7	9.4
tr|A0A0H3MGI9|A0A0H3MGI9_MYCBP	Transcription termination/antitermination protein NusA OS=Mycobacterium bovis (strain BCG / Pasteur 1173P2) GN=nusA PE=3 SV=1	210	37733	9	9	7	7	21.3
tr|A0A0H3M977|A0A0H3M977_MYCBP	Succinate dehydrogenase flavoprotein subunit OS=Mycobacterium bovis (strain BCG / Pasteur 1173P2) GN=sdhA PE=3 SV=1	209	65241	11	9	6	5	10.5
sp|A1KKF8|ARC_MYCBP	Proteasome-associated ATPase OS=Mycobacterium bovis (strain BCG / Pasteur 1173P2) GN=mpa PE=3 SV=1	198	67531	20	9	10	5	13.6
tr|A0A0H3MBK0|A0A0H3MBK0_MYCBP	Probable lsr2 protein OS=Mycobacterium bovis (strain BCG / Pasteur 1173P2) GN=lsr2 PE=4 SV=1	182	12091	16	9	6	4	36.6
sp|A1KKZ1|HTPG_MYCBP	Chaperone protein HtpG OS=Mycobacterium bovis (strain BCG / Pasteur 1173P2) GN=htpG PE=3 SV=1	172	73030	13	9	8	7	10.2
tr|A0A0H3MCI8|A0A0H3MCI8_MYCBP	Homoserine dehydrogenase OS=Mycobacterium bovis (strain BCG / Pasteur 1173P2) GN=thrA PE=3 SV=1	162	45639	14	9	8	5	15.6
tr|A0A0G2Q9G0|A0A0G2Q9G0_MYCBP	Peptidyl-prolyl cis-trans isomerase OS=Mycobacterium bovis (strain BCG / Pasteur 1173P2) GN=ppiA_2 PE=3 SV=1	471	19285	9	8	4	3	34.6
tr|A0A0H3M819|A0A0H3M819_MYCBP	Uncharacterized protein OS=Mycobacterium bovis (strain BCG / Pasteur 1173P2) GN=BCG_2220c PE=3 SV=1	449	12707	10	8	5	4	46.6
tr|A0A0H3M3I4|A0A0H3M3I4_MYCBP	Putative lipoprotein lprA OS=Mycobacterium bovis (strain BCG / Pasteur 1173P2) GN=lprA PE=4 SV=1	398	24973	9	8	5	4	27.9
tr|A0A0H3MFJ9|A0A0H3MFJ9_MYCBP	Probable oxidoreductase (Beta subunit) OS=Mycobacterium bovis (strain BCG / Pasteur 1173P2) GN=BCG_2474c PE=4 SV=1	335	40404	10	8	6	5	16.1
sp|A1KKF4|PUP_MYCBP	Prokaryotic ubiquitin-like protein Pup OS=Mycobacterium bovis (strain BCG / Pasteur 1173P2) GN=pup PE=3 SV=1	319	6940	12	8	5	2	45.3
tr|A0A0H3M466|A0A0H3M466_MYCBP	50S ribosomal protein L7/L12 OS=Mycobacterium bovis (strain BCG / Pasteur 1173P2) GN=rplL PE=3 SV=1	313	13432	9	8	5	4	34.6
tr|A0A0H3MAE7|A0A0H3MAE7_MYCBP	Possible fatty acid synthase OS=Mycobacterium bovis (strain BCG / Pasteur 1173P2) GN=BCG_3780 PE=4 SV=1	305	47052	8	8	4	4	11.9
tr|A0A0H3M2V9|A0A0H3M2V9_MYCBP	30S ribosomal protein S17 OS=Mycobacterium bovis (strain BCG / Pasteur 1173P2) GN=rpsQ PE=3 SV=1	271	14863	13	8	7	3	44.1
sp|A1KNI8|Y3215_MYCBP	UPF0182 protein BCG_3215c OS=Mycobacterium bovis (strain BCG / Pasteur 1173P2) GN=BCG_3215c PE=3 SV=1	254	107522	11	8	8	6	6
tr|A0A0H3MBZ3|A0A0H3MBZ3_MYCBP	Putative enoyl-CoA hydratase echA21 OS=Mycobacterium bovis (strain BCG / Pasteur 1173P2) GN=echA21 PE=4 SV=1	247	29197	15	8	7	5	25.2
tr|A0A0H3M7R4|A0A0H3M7R4_MYCBP	Probable membrane protein OS=Mycobacterium bovis (strain BCG / Pasteur 1173P2) GN=BCG_2111c PE=4 SV=1	244	26118	9	8	5	4	21.7
tr|A0A0H3M8A0|A0A0H3M8A0_MYCBP	Haloalkane dehalogenase OS=Mycobacterium bovis (strain BCG / Pasteur 1173P2) GN=dhmA PE=3 SV=1	237	33337	11	8	7	5	25.7
tr|A0A0H3M3B2|A0A0H3M3B2_MYCBP	Possible protein transport protein secE2 OS=Mycobacterium bovis (strain BCG / Pasteur 1173P2) GN=secE2 PE=4 SV=1	218	7961	9	8	4	4	40.8
tr|A0A0H3MDX6|A0A0H3MDX6_MYCBP	Probable conserved membrane protein OS=Mycobacterium bovis (strain BCG / Pasteur 1173P2) GN=BCG_1816 PE=4 SV=1	214	153159	16	8	12	6	8.1
tr|A0A0H3M9B7|A0A0H3M9B7_MYCBP	RNA polymerase sigma factor SigA OS=Mycobacterium bovis (strain BCG / Pasteur 1173P2) GN=sigA PE=3 SV=1	178	57822	22	8	13	6	23.3
tr|A0A0H3M6Y9|A0A0H3M6Y9_MYCBP	Uncharacterized protein OS=Mycobacterium bovis (strain BCG / Pasteur 1173P2) GN=BCG_2314 PE=4 SV=1	165	34965	10	8	4	4	10.5
tr|A0A0H3M8I0|A0A0H3M8I0_MYCBP	Chaperone protein DnaJ OS=Mycobacterium bovis (strain BCG / Pasteur 1173P2) GN=dnaJ2 PE=3 SV=1	149	41034	17	8	9	4	23
tr|A0A0H3M926|A0A0H3M926_MYCBP	Probable cholesterol oxidase choD OS=Mycobacterium bovis (strain BCG / Pasteur 1173P2) GN=choD PE=4 SV=1	129	63326	14	8	7	5	11.4
tr|A0A0H3M4J8|A0A0H3M4J8_MYCBP	Probable glycogen phosphorylase glgP OS=Mycobacterium bovis (strain BCG / Pasteur 1173P2) GN=glgP PE=4 SV=1	96	95633	15	8	8	4	9.2
tr|A0A0H3M8T0|A0A0H3M8T0_MYCBP	Possible transmembrane phospholipid biosynthesis bifunctionnal enzyme plsC: putative l-3-phosphoserine phosphatase + 1-ACYL-SN-GLYCEROL-3-PHOSPHATE ACYLTRANSFERASE OS=Mycobacterium bovis (strain BCG / Pasteur 1173P2) GN=plsC PE=4 SV=1	323	61704	7	7	3	3	6
tr|A0A0H3MA76|A0A0H3MA76_MYCBP	Putative integration host factor mihF OS=Mycobacterium bovis (strain BCG / Pasteur 1173P2) GN=mihF PE=4 SV=1	301	20993	10	7	5	3	18.4
sp|A1KMX8|PPK1_MYCBP	Polyphosphate kinase OS=Mycobacterium bovis (strain BCG / Pasteur 1173P2) GN=ppk PE=3 SV=1	279	83273	14	7	9	5	11.1
tr|A0A0H3M589|A0A0H3M589_MYCBP	Fumarate hydratase class II OS=Mycobacterium bovis (strain BCG / Pasteur 1173P2) GN=fum PE=3 SV=1	267	50281	15	7	7	5	13.9
tr|A0A0H3MBJ9|A0A0H3MBJ9_MYCBP	Uncharacterized protein OS=Mycobacterium bovis (strain BCG / Pasteur 1173P2) GN=BCG_2021c PE=4 SV=1	244	54959	10	7	7	4	16.1
tr|A0A0H3MA82|A0A0H3MA82_MYCBP	Probable phosphoserine phosphatase serB2 OS=Mycobacterium bovis (strain BCG / Pasteur 1173P2) GN=serB2 PE=4 SV=1	240	43348	7	7	4	4	8.8
sp|A1KJN3|SECA2_MYCBP	Protein translocase subunit SecA 2 OS=Mycobacterium bovis (strain BCG / Pasteur 1173P2) GN=secA2 PE=3 SV=1	231	89183	12	7	9	5	11.3
tr|A0A0H3M7W2|A0A0H3M7W2_MYCBP	Cell division protein FtsQ OS=Mycobacterium bovis (strain BCG / Pasteur 1173P2) GN=ftsQ PE=3 SV=1	227	33970	10	7	4	2	11.5
tr|A0A0H3M8B5|A0A0H3M8B5_MYCBP	Fatty-acid-CoA ligase fadD28 OS=Mycobacterium bovis (strain BCG / Pasteur 1173P2) GN=fadD28 PE=4 SV=1	219	63086	9	7	7	5	13.1
tr|A0A0H3M9T1|A0A0H3M9T1_MYCBP	Aspartokinase OS=Mycobacterium bovis (strain BCG / Pasteur 1173P2) GN=ask PE=3 SV=1	198	44833	10	7	5	4	11.4
tr|A0A0H3M2E0|A0A0H3M2E0_MYCBP	Possible membrane protein OS=Mycobacterium bovis (strain BCG / Pasteur 1173P2) GN=BCG_0079c PE=4 SV=1	191	30857	14	7	8	4	21.8
tr|A0A0H3M7L7|A0A0H3M7L7_MYCBP	Probable polyketide synthase pks12 OS=Mycobacterium bovis (strain BCG / Pasteur 1173P2) GN=pks12 PE=4 SV=1	183	432413	21	7	14	5	2.9
tr|A0A0H3M2B0|A0A0H3M2B0_MYCBP	Possible mycolic acid synthase umaA1 OS=Mycobacterium bovis (strain BCG / Pasteur 1173P2) GN=umaA1 PE=4 SV=1	169	33245	7	7	4	4	12.2
tr|A0A0H3MDY4|A0A0H3MDY4_MYCBP	Uncharacterized protein OS=Mycobacterium bovis (strain BCG / Pasteur 1173P2) GN=BCG_1826 PE=4 SV=1	168	32493	7	7	4	4	11
tr|A0A0H3ME46|A0A0H3ME46_MYCBP	Possible L-lactate dehydrogenase (Cytochrome) lldD2 OS=Mycobacterium bovis (strain BCG / Pasteur 1173P2) GN=lldD2 PE=3 SV=1	166	45527	9	7	6	5	16.7
tr|A0A0H3M9K0|A0A0H3M9K0_MYCBP	Probable penicillin-binding protein pbpA OS=Mycobacterium bovis (strain BCG / Pasteur 1173P2) GN=pbpA PE=4 SV=1	157	51772	11	7	6	4	11.8
tr|A0A0H3MC16|A0A0H3MC16_MYCBP	Probable glutamine synthetase glnA2 OS=Mycobacterium bovis (strain BCG / Pasteur 1173P2) GN=glnA2 PE=3 SV=1	156	49805	11	7	7	4	15.9
tr|A0A0H3M586|A0A0H3M586_MYCBP	Serine hydroxymethyltransferase OS=Mycobacterium bovis (strain BCG / Pasteur 1173P2) GN=glyA1 PE=3 SV=1	153	45030	12	7	6	4	13.6
sp|A1KLV3|Y2628_MYCBP	Probable transcriptional regulatory protein BCG_2628c OS=Mycobacterium bovis (strain BCG / Pasteur 1173P2) GN=BCG_2628c PE=3 SV=1	149	26839	10	7	6	4	19.9
tr|A0A0H3MDQ6|A0A0H3MDQ6_MYCBP	Pyruvate carboxylase OS=Mycobacterium bovis (strain BCG / Pasteur 1173P2) GN=pca PE=4 SV=1	143	121033	17	7	6	4	5.1
tr|A0A0H3M565|A0A0H3M565_MYCBP	Uncharacterized protein OS=Mycobacterium bovis (strain BCG / Pasteur 1173P2) GN=BCG_2015c PE=4 SV=1	129	27420	9	7	4	4	12.4
tr|A0A0G2Q9H9|A0A0G2Q9H9_MYCBP	Possible anti-sigma factor OS=Mycobacterium bovis (strain BCG / Pasteur 1173P2) GN=BCG_3249c PE=4 SV=1	104	11625	9	7	3	3	24.8
tr|A0A0H3M5S1|A0A0H3M5S1_MYCBP	Uncharacterized protein OS=Mycobacterium bovis (strain BCG / Pasteur 1173P2) GN=BCG_1871c PE=4 SV=1	433	69733	7	6	4	3	7.7
tr|A0A0H3M2E5|A0A0H3M2E5_MYCBP	Single-stranded DNA-binding protein OS=Mycobacterium bovis (strain BCG / Pasteur 1173P2) GN=ssb PE=3 SV=1	328	17400	8	6	4	3	29.9
tr|A0A0G2Q9F0|A0A0G2Q9F0_MYCBP	Uncharacterized protein OS=Mycobacterium bovis (strain BCG / Pasteur 1173P2) GN=BCG_0026c PE=4 SV=1	317	20576	7	6	3	2	26.2
tr|A0A0H3M855|A0A0H3M855_MYCBP	Acyl carrier protein OS=Mycobacterium bovis (strain BCG / Pasteur 1173P2) GN=acpM PE=3 SV=1	305	12516	6	6	3	3	29.6
tr|A0A0H3MBM4|A0A0H3MBM4_MYCBP	Uncharacterized protein OS=Mycobacterium bovis (strain BCG / Pasteur 1173P2) GN=BCG_2051 PE=4 SV=1	302	36781	10	6	5	3	16.3
tr|A0A0H3MA61|A0A0H3MA61_MYCBP	Putative membrane-associated serine protease OS=Mycobacterium bovis (strain BCG / Pasteur 1173P2) GN=BCG_3729c PE=4 SV=1	301	40749	8	6	4	3	10.3
tr|A1KEI6|A1KEI6_MYCBP	Serine/threonine phosphatase PPP OS=Mycobacterium bovis (strain BCG / Pasteur 1173P2) GN=pstP PE=4 SV=1	292	53995	7	6	4	3	7.8
tr|A0A0H3M0S5|A0A0H3M0S5_MYCBP	Probable short-chain type dehydrogenase/reductase OS=Mycobacterium bovis (strain BCG / Pasteur 1173P2) GN=BCG_0184 PE=4 SV=1	291	29874	6	6	3	3	14.7
tr|A0A0H3MFD4|A0A0H3MFD4_MYCBP	Probable bifunctional membrane-associated penicillin-binding protein 1A/1B ponA2 OS=Mycobacterium bovis (strain BCG / Pasteur 1173P2) GN=ponA2 PE=4 SV=1	257	85153	16	6	9	4	12.5
tr|A0A0H3MF17|A0A0H3MF17_MYCBP	Probable exported protease OS=Mycobacterium bovis (strain BCG / Pasteur 1173P2) GN=BCG_2241c PE=4 SV=1	248	56516	18	6	10	4	18.3
sp|A1KH31|ARFA_MYCBP	Peptidoglycan-binding protein ArfA OS=Mycobacterium bovis (strain BCG / Pasteur 1173P2) GN=arfA PE=1 SV=1	241	33668	8	6	5	3	14.1
sp|A1KLU1|RUVA_MYCBP	Holliday junction ATP-dependent DNA helicase RuvA OS=Mycobacterium bovis (strain BCG / Pasteur 1173P2) GN=ruvA PE=3 SV=1	235	20177	9	6	4	3	19.9
tr|A0A0H3MC79|A0A0H3MC79_MYCBP	Uncharacterized protein OS=Mycobacterium bovis (strain BCG / Pasteur 1173P2) GN=BCG_3931 PE=4 SV=1	222	62700	16	6	11	4	18.5
tr|A0A0H3MAR1|A0A0H3MAR1_MYCBP	Uncharacterized protein OS=Mycobacterium bovis (strain BCG / Pasteur 1173P2) GN=BCG_1677c PE=4 SV=1	219	9502	6	6	3	3	54.1
sp|A1KHG1|ENO_MYCBP	Enolase OS=Mycobacterium bovis (strain BCG / Pasteur 1173P2) GN=eno PE=3 SV=1	216	44892	12	6	6	4	14.5
tr|A0A0H3M1X0|A0A0H3M1X0_MYCBP	Probable conserved lipoprotein lpqN OS=Mycobacterium bovis (strain BCG / Pasteur 1173P2) GN=lpqN PE=4 SV=1	203	23725	8	6	3	3	11.4
tr|A0A0H3MHM7|A0A0H3MHM7_MYCBP	Uncharacterized protein OS=Mycobacterium bovis (strain BCG / Pasteur 1173P2) GN=BCG_3376 PE=4 SV=1	195	45819	10	6	6	3	11.2
tr|A0A0H3M3J3|A0A0H3M3J3_MYCBP	Probable periplasmic oligopeptide-binding lipoprotein oppA OS=Mycobacterium bovis (strain BCG / Pasteur 1173P2) GN=oppA PE=4 SV=1	194	63551	10	6	7	3	14.9
sp|A1KGC1|RL1_MYCBP	50S ribosomal protein L1 OS=Mycobacterium bovis (strain BCG / Pasteur 1173P2) GN=rplA PE=3 SV=1	188	24711	17	6	9	4	33.2
sp|A1KMP8|RL19_MYCBP	50S ribosomal protein L19 OS=Mycobacterium bovis (strain BCG / Pasteur 1173P2) GN=rplS PE=3 SV=1	179	13005	8	6	4	3	21.2
tr|A0A0H3M0I2|A0A0H3M0I2_MYCBP	Uncharacterized protein OS=Mycobacterium bovis (strain BCG / Pasteur 1173P2) GN=BCG_0049c PE=4 SV=1	179	17141	10	6	5	3	38.1
tr|A0A0H3MJ62|A0A0H3MJ62_MYCBP	Uncharacterized protein OS=Mycobacterium bovis (strain BCG / Pasteur 1173P2) GN=BCG_3842 PE=4 SV=1	174	19504	10	6	5	4	32.6
sp|A1KJX3|KATG_MYCBP	Catalase-peroxidase OS=Mycobacterium bovis (strain BCG / Pasteur 1173P2) GN=katG PE=3 SV=1	169	80682	9	6	5	4	8.2
tr|A0A0H3M5V0|A0A0H3M5V0_MYCBP	Acetyl/propionyl-CoA carboxylase (Beta subunit) accD6 OS=Mycobacterium bovis (strain BCG / Pasteur 1173P2) GN=accD6 PE=4 SV=1	166	50504	7	6	4	4	8.9
tr|A0A0H3MFY8|A0A0H3MFY8_MYCBP	Probable acyl-CoA thioesterase II tesB2 OS=Mycobacterium bovis (strain BCG / Pasteur 1173P2) GN=tesB2 PE=4 SV=1	165	31686	6	6	3	3	8.5
tr|A0A0H3M797|A0A0H3M797_MYCBP	Uncharacterized protein OS=Mycobacterium bovis (strain BCG / Pasteur 1173P2) GN=BCG_1958c PE=4 SV=1	164	16793	6	6	3	3	17.5
sp|A1KLQ3|SYA_MYCBP	Alanine--tRNA ligase OS=Mycobacterium bovis (strain BCG / Pasteur 1173P2) GN=alaS PE=3 SV=1	162	97454	19	6	14	4	12.9
sp|A1KP87|GUAA_MYCBP	GMP synthase [glutamine-hydrolyzing] OS=Mycobacterium bovis (strain BCG / Pasteur 1173P2) GN=guaA PE=3 SV=1	161	56253	9	6	6	4	10.3
sp|A1KQD8|A85A_MYCBP	Diacylglycerol acyltransferase/mycolyltransferase Ag85A OS=Mycobacterium bovis (strain BCG / Pasteur 1173P2) GN=fbpA PE=3 SV=1	154	35835	12	6	5	3	11.2
tr|A0A0H3M654|A0A0H3M654_MYCBP	Possible 20-beta-hydroxysteroid dehydrogenase fabG3 OS=Mycobacterium bovis (strain BCG / Pasteur 1173P2) GN=fabG3 PE=4 SV=1	151	27070	8	6	4	3	15.4
sp|A0A0H3MAB5|G3P_MYCBP	Glyceraldehyde-3-phosphate dehydrogenase OS=Mycobacterium bovis (strain BCG / Pasteur 1173P2) GN=gap PE=1 SV=1	150	36105	7	6	5	4	12.1
tr|A0A0H3M7M8|A0A0H3M7M8_MYCBP	Uncharacterized protein OS=Mycobacterium bovis (strain BCG / Pasteur 1173P2) GN=BCG_2080c PE=4 SV=1	145	14862	6	6	4	4	18.7
tr|A0A0H3MHD1|A0A0H3MHD1_MYCBP	Possible transmembrane cation transporter OS=Mycobacterium bovis (strain BCG / Pasteur 1173P2) GN=BCG_3225c PE=4 SV=1	141	38167	13	6	6	4	15.2
tr|A0A0H3M8E0|A0A0H3M8E0_MYCBP	Possible peroxidase bpoC (Non-haem peroxidase) OS=Mycobacterium bovis (strain BCG / Pasteur 1173P2) GN=bpoC PE=4 SV=1	141	28534	8	6	4	3	12.2
tr|A0A0H3M7U0|A0A0H3M7U0_MYCBP	Phenolpthiocerol synthesis type-I polyketide synthase ppsA OS=Mycobacterium bovis (strain BCG / Pasteur 1173P2) GN=ppsA PE=4 SV=1	140	199694	14	6	7	4	3.7
sp|A1KEM1|RS6_MYCBP	30S ribosomal protein S6 OS=Mycobacterium bovis (strain BCG / Pasteur 1173P2) GN=rpsF PE=3 SV=1	137	10928	7	6	3	3	29.2
tr|A0A0H3M8L7|A0A0H3M8L7_MYCBP	Sulfurtransferase OS=Mycobacterium bovis (strain BCG / Pasteur 1173P2) GN=sseA PE=4 SV=1	135	33414	8	6	4	3	11.4
tr|A0A0H3MB67|A0A0H3MB67_MYCBP	Sulfurtransferase OS=Mycobacterium bovis (strain BCG / Pasteur 1173P2) GN=cysA2 PE=4 SV=1	135	31110	7	6	4	3	12.3
tr|A0A0H3M140|A0A0H3M140_MYCBP	Uncharacterized protein OS=Mycobacterium bovis (strain BCG / Pasteur 1173P2) GN=BCG_0307c PE=4 SV=1	124	44184	9	6	5	5	10.6
tr|A0A0H3MBD5|A0A0H3MBD5_MYCBP	Possible oxidoreductase fadB5 OS=Mycobacterium bovis (strain BCG / Pasteur 1173P2) GN=fadB5 PE=4 SV=1	107	35790	10	6	6	4	18
tr|A0A0G2Q9M3|A0A0G2Q9M3_MYCBP	Probable piperideine-6-carboxilic acid dehydrogenase pcd OS=Mycobacterium bovis (strain BCG / Pasteur 1173P2) GN=pcd_2 PE=3 SV=1	102	51758	9	6	6	4	10.3
sp|A1KI80|SYR_MYCBP	Arginine--tRNA ligase OS=Mycobacterium bovis (strain BCG / Pasteur 1173P2) GN=argS PE=3 SV=1	100	59901	11	6	7	3	10.9
tr|A0A0H3MGQ7|A0A0H3MGQ7_MYCBP	Phenolpthiocerol synthesis type-I polyketide synthase ppsD OS=Mycobacterium bovis (strain BCG / Pasteur 1173P2) GN=ppsD PE=4 SV=1	95	194088	24	6	14	5	6.6
tr|A0A0H3M7G4|A0A0H3M7G4_MYCBP	Dihydroxy-acid dehydratase OS=Mycobacterium bovis (strain BCG / Pasteur 1173P2) GN=ilvD PE=3 SV=1	94	59770	17	6	10	4	15.8
tr|A0A0H3M8W5|A0A0H3M8W5_MYCBP	Probable acyl-[acyl-carrier protein] desaturase desA1 OS=Mycobacterium bovis (strain BCG / Pasteur 1173P2) GN=desA1 PE=4 SV=1	80	38860	8	6	5	4	13.3
tr|A0A0H3MBX6|A0A0H3MBX6_MYCBP	Probable conserved membrane protein mmpS3 OS=Mycobacterium bovis (strain BCG / Pasteur 1173P2) GN=mmpS3 PE=4 SV=1	252	31050	5	5	2	2	11.7
tr|A0A0H3MDG6|A0A0H3MDG6_MYCBP	Translation initiation factor IF-3 OS=Mycobacterium bovis (strain BCG / Pasteur 1173P2) GN=infC PE=3 SV=1	234	22393	9	5	5	3	32.3
tr|A0A0H3M1Y1|A0A0H3M1Y1_MYCBP	Uncharacterized protein OS=Mycobacterium bovis (strain BCG / Pasteur 1173P2) GN=BCG_0353 PE=4 SV=1	231	13940	5	5	2	2	19.5
tr|A0A0H3M3I2|A0A0H3M3I2_MYCBP	Uncharacterized protein OS=Mycobacterium bovis (strain BCG / Pasteur 1173P2) GN=BCG_1324 PE=4 SV=1	221	25328	8	5	5	3	24.8
tr|A0A0H3M2S6|A0A0H3M2S6_MYCBP	Conserved transmembrane transport protein mmpL3 OS=Mycobacterium bovis (strain BCG / Pasteur 1173P2) GN=mmpL3 PE=4 SV=1	210	101049	15	5	8	2	6
tr|A0A0G2Q9J0|A0A0G2Q9J0_MYCBP	Probable transcriptional regulatory protein (Probably asnC-family) OS=Mycobacterium bovis (strain BCG / Pasteur 1173P2) GN=BCG_3320c PE=4 SV=1	199	16586	6	5	3	3	18
tr|A0A0H3M3E8|A0A0H3M3E8_MYCBP	Citrate synthase OS=Mycobacterium bovis (strain BCG / Pasteur 1173P2) GN=gltA2 PE=3 SV=1	188	48032	9	5	6	4	13
sp|A1KGI5|RL2_MYCBP	50S ribosomal protein L2 OS=Mycobacterium bovis (strain BCG / Pasteur 1173P2) GN=rplB PE=3 SV=1	186	30615	9	5	6	3	18.9
tr|A0A0H3M6I2|A0A0H3M6I2_MYCBP	Dihydrolipoamide acetyltransferase component of pyruvate dehydrogenase complex OS=Mycobacterium bovis (strain BCG / Pasteur 1173P2) GN=pdhC PE=3 SV=1	185	41321	18	5	7	2	17.8
tr|A0A0H3MBP1|A0A0H3MBP1_MYCBP	Probable conserved transmembrane protein OS=Mycobacterium bovis (strain BCG / Pasteur 1173P2) GN=BCG_3727 PE=4 SV=1	183	18907	6	5	2	2	13.4
tr|A0A0H3M9S7|A0A0H3M9S7_MYCBP	Uncharacterized protein OS=Mycobacterium bovis (strain BCG / Pasteur 1173P2) GN=BCG_3592c PE=4 SV=1	171	27594	7	5	4	3	13.5
tr|A0A0H3M1E6|A0A0H3M1E6_MYCBP	Possible conserved secreted protein OS=Mycobacterium bovis (strain BCG / Pasteur 1173P2) GN=BCG_0421c PE=4 SV=1	168	31953	13	5	8	4	24.3
tr|A0A0H3M6S8|A0A0H3M6S8_MYCBP	Glutamine synthetase OS=Mycobacterium bovis (strain BCG / Pasteur 1173P2) GN=glnA1 PE=3 SV=1	161	53707	7	5	4	3	7.7
tr|A0A0H3M245|A0A0H3M245_MYCBP	Possible ribonucleotide-transport ATP-binding protein ABC transporter mkl OS=Mycobacterium bovis (strain BCG / Pasteur 1173P2) GN=mkl PE=4 SV=1	160	39483	10	5	6	2	13.9
tr|A0A0H3MH77|A0A0H3MH77_MYCBP	Probable acyl-CoA dehydrogenase fadE24 OS=Mycobacterium bovis (strain BCG / Pasteur 1173P2) GN=fadE24 PE=3 SV=1	156	49787	8	5	5	3	8.1
sp|A0A0H3MBL5|PSTS2_MYCBP	Phosphate-binding protein PstS2 OS=Mycobacterium bovis (strain BCG / Pasteur 1173P2) GN=pstS2 PE=1 SV=1	155	38110	6	5	3	3	10
tr|A0A0H3MAH2|A0A0H3MAH2_MYCBP	NADH-quinone oxidoreductase OS=Mycobacterium bovis (strain BCG / Pasteur 1173P2) GN=nuoG PE=3 SV=1	146	86328	7	5	4	3	5.2
tr|A0A0H3M7X8|A0A0H3M7X8_MYCBP	Probable acyl-CoA dehydrogenase fadE7 OS=Mycobacterium bovis (strain BCG / Pasteur 1173P2) GN=fadE7 PE=3 SV=1	142	42670	5	5	3	3	7.8
sp|A1KMW6|Y2993_MYCBP	Uncharacterized oxidoreductase BCG_2993 OS=Mycobacterium bovis (strain BCG / Pasteur 1173P2) GN=BCG_2993 PE=3 SV=1	139	30539	7	5	5	4	20.6
tr|A0A0H3M2Q0|A0A0H3M2Q0_MYCBP	Probable conserved mce associated membrane protein OS=Mycobacterium bovis (strain BCG / Pasteur 1173P2) GN=BCG_0212 PE=4 SV=1	124	22513	5	5	3	3	20.2
tr|A0A0H3MAS4|A0A0H3MAS4_MYCBP	Probable phosphomannomutase manB OS=Mycobacterium bovis (strain BCG / Pasteur 1173P2) GN=manB PE=4 SV=1	124	49265	8	5	5	3	7.7
tr|A0A0H3M2W3|A0A0H3M2W3_MYCBP	Probable serine protease OS=Mycobacterium bovis (strain BCG / Pasteur 1173P2) GN=BCG_1038 PE=4 SV=1	121	46408	7	5	5	3	8.4
tr|A0A0H3M1H2|A0A0H3M1H2_MYCBP	NAD(P) transhydrogenase subunit beta OS=Mycobacterium bovis (strain BCG / Pasteur 1173P2) GN=pntB PE=3 SV=1	116	48827	9	5	4	3	9.3
sp|A1KJ75|ASSY_MYCBP	Argininosuccinate synthase OS=Mycobacterium bovis (strain BCG / Pasteur 1173P2) GN=argG PE=3 SV=1	111	43826	9	5	4	3	7.8
tr|A0A0H3ME97|A0A0H3ME97_MYCBP	Probable acyl-CoA ligase fadD31 OS=Mycobacterium bovis (strain BCG / Pasteur 1173P2) GN=fadD31 PE=4 SV=1	106	66611	15	5	10	4	12.4
sp|A1KPE6|RS13_MYCBP	30S ribosomal protein S13 OS=Mycobacterium bovis (strain BCG / Pasteur 1173P2) GN=rpsM PE=3 SV=1	106	14399	8	5	5	3	22.6
tr|A0A0H3M947|A0A0H3M947_MYCBP	Glutamine--fructose-6-phosphate aminotransferase [isomerizing] OS=Mycobacterium bovis (strain BCG / Pasteur 1173P2) GN=glmS PE=3 SV=1	103	67758	6	5	4	3	5.9
tr|A0A0H3M694|A0A0H3M694_MYCBP	Probable polyketide synthase pks5 OS=Mycobacterium bovis (strain BCG / Pasteur 1173P2) GN=pks5 PE=4 SV=1	102	225088	18	5	10	3	4.7
tr|A0A0H3MA04|A0A0H3MA04_MYCBP	ATP-dependent zinc metalloprotease FtsH OS=Mycobacterium bovis (strain BCG / Pasteur 1173P2) GN=ftsH PE=3 SV=1	102	81992	13	5	7	4	7.6
tr|A0A0H3M6V0|A0A0H3M6V0_MYCBP	3-oxoacyl-[acyl-carrier protein] synthase 2 kasB OS=Mycobacterium bovis (strain BCG / Pasteur 1173P2) GN=kasB PE=3 SV=1	101	46563	7	5	4	3	12.6
tr|A0A0H3M7G6|A0A0H3M7G6_MYCBP	Uncharacterized protein OS=Mycobacterium bovis (strain BCG / Pasteur 1173P2) GN=BCG_2022c PE=3 SV=1	96	31137	6	5	3	3	8.1
sp|A1KGK0|RL6_MYCBP	50S ribosomal protein L6 OS=Mycobacterium bovis (strain BCG / Pasteur 1173P2) GN=rplF PE=3 SV=1	94	19366	6	5	4	3	23.5
tr|A0A0H3M0V8|A0A0H3M0V8_MYCBP	Possible lysophospholipase OS=Mycobacterium bovis (strain BCG / Pasteur 1173P2) GN=BCG_0220 PE=4 SV=1	90	30357	5	5	3	3	10
sp|A1KGG3|RS7_MYCBP	30S ribosomal protein S7 OS=Mycobacterium bovis (strain BCG / Pasteur 1173P2) GN=rpsG PE=3 SV=1	89	17590	7	5	4	3	23.1
tr|A0A0H3M7Y6|A0A0H3M7Y6_MYCBP	Probable Ubiquinol-cytochrome C reductase QcrC (Cytochrome C subunit) OS=Mycobacterium bovis (strain BCG / Pasteur 1173P2) GN=qcrC PE=4 SV=1	83	29348	5	5	2	2	8.6
tr|A0A0G2PF30|A0A0G2PF30_MYCBP	Probable conserved transmembrane protein OS=Mycobacterium bovis (strain BCG / Pasteur 1173P2) GN=BCG_0027c PE=3 SV=1	49	40975	8	5	4	2	7.4
tr|A0A0H3MDV3|A0A0H3MDV3_MYCBP	Uncharacterized protein OS=Mycobacterium bovis (strain BCG / Pasteur 1173P2) GN=BCG_3070c PE=4 SV=1	267	13375	4	4	2	2	21.8
tr|A0A0H3MF34|A0A0H3MF34_MYCBP	3-oxoacyl-[acyl-carrier protein] synthase 1 kasA OS=Mycobacterium bovis (strain BCG / Pasteur 1173P2) GN=kasA PE=3 SV=1	258	43460	4	4	2	2	6.5
tr|A0A0H3MED9|A0A0H3MED9_MYCBP	Uncharacterized protein OS=Mycobacterium bovis (strain BCG / Pasteur 1173P2) GN=BCG_2013 PE=3 SV=1	249	33973	7	4	4	2	13.6
tr|A0A0H3M528|A0A0H3M528_MYCBP	Thiol peroxidase OS=Mycobacterium bovis (strain BCG / Pasteur 1173P2) GN=tpx PE=3 SV=1	237	17057	10	4	5	2	27.3
sp|A1KKF3|PSB_MYCBP	Proteasome subunit beta OS=Mycobacterium bovis (strain BCG / Pasteur 1173P2) GN=prcB PE=3 SV=1	218	30286	10	4	6	2	15.8
tr|A0A0H3M1J1|A0A0H3M1J1_MYCBP	Putative tuberculin related peptide OS=Mycobacterium bovis (strain BCG / Pasteur 1173P2) GN=BCG_0470 PE=4 SV=1	216	16855	7	4	3	2	19.5
sp|A1KH33|ARFC_MYCBP	Uncharacterized membrane protein ArfC OS=Mycobacterium bovis (strain BCG / Pasteur 1173P2) GN=arfC PE=2 SV=1	216	18898	4	4	2	2	16.6
tr|A0A0H3MGM8|A0A0H3MGM8_MYCBP	30S ribosomal protein S2 OS=Mycobacterium bovis (strain BCG / Pasteur 1173P2) GN=rpsB PE=3 SV=1	214	31127	4	4	2	2	7.3
sp|A1KPA9|CH10_MYCBP	10 kDa chaperonin OS=Mycobacterium bovis (strain BCG / Pasteur 1173P2) GN=groS PE=3 SV=1	181	10798	5	4	2	2	23
sp|A1KG43|Y611_MYCBP	UPF0234 protein BCG_0611c OS=Mycobacterium bovis (strain BCG / Pasteur 1173P2) GN=BCG_0611c PE=3 SV=1	162	18067	9	4	7	2	42.3
tr|A0A0H3MDN2|A0A0H3MDN2_MYCBP	Signal recognition particle receptor FtsY OS=Mycobacterium bovis (strain BCG / Pasteur 1173P2) GN=ftsY PE=3 SV=1	162	44005	7	4	5	3	12.8
sp|A1KI99|ATPE_MYCBP	ATP synthase epsilon chain OS=Mycobacterium bovis (strain BCG / Pasteur 1173P2) GN=atpC PE=3 SV=1	160	13127	5	4	3	2	24
tr|A0A0H3M8Z8|A0A0H3M8Z8_MYCBP	Probable glutamine-transport ATP-binding protein ABC transporter glnQ OS=Mycobacterium bovis (strain BCG / Pasteur 1173P2) GN=glnQ PE=4 SV=1	146	35521	5	4	3	2	11.5
tr|A0A0H3M2U2|A0A0H3M2U2_MYCBP	Probable membrane protein OS=Mycobacterium bovis (strain BCG / Pasteur 1173P2) GN=BCG_0735 PE=4 SV=1	143	28588	4	4	3	3	14
tr|A0A0H3MAK5|A0A0H3MAK5_MYCBP	Uncharacterized protein OS=Mycobacterium bovis (strain BCG / Pasteur 1173P2) GN=BCG_0538 PE=4 SV=1	141	34968	10	4	5	3	18.6
tr|A0A0H3M2A5|A0A0H3M2A5_MYCBP	Uncharacterized protein OS=Mycobacterium bovis (strain BCG / Pasteur 1173P2) GN=BCG_0504c PE=4 SV=1	141	21405	10	4	5	2	20
tr|A0A0H3M7X4|A0A0H3M7X4_MYCBP	Probable DNA-binding protein HU homolog hupB OS=Mycobacterium bovis (strain BCG / Pasteur 1173P2) GN=hupB PE=3 SV=1	140	21279	8	4	4	2	18
tr|A0A0H3M9B4|A0A0H3M9B4_MYCBP	Probable fatty-acid-CoA ligase fadD19 OS=Mycobacterium bovis (strain BCG / Pasteur 1173P2) GN=fadD19 PE=4 SV=1	139	59874	7	4	4	2	8.6
tr|A0A0H3MIB2|A0A0H3MIB2_MYCBP	Probable fatty-acid-CoA ligase fadD18 OS=Mycobacterium bovis (strain BCG / Pasteur 1173P2) GN=fadD18 PE=4 SV=1	139	23844	5	4	3	2	27.5
tr|A0A0H3M4R2|A0A0H3M4R2_MYCBP	Conserved hypothetical pro-rich protease OS=Mycobacterium bovis (strain BCG / Pasteur 1173P2) GN=BCG_1828 PE=4 SV=1	139	60275	5	4	3	2	5.5
tr|A0A0H3MBJ4|A0A0H3MBJ4_MYCBP	Probable conserved membrane protein OS=Mycobacterium bovis (strain BCG / Pasteur 1173P2) GN=BCG_3652c PE=4 SV=1	139	27213	4	4	3	3	16.7
tr|A0A0H3M864|A0A0H3M864_MYCBP	Putative cell division ATP-binding protein ftsE OS=Mycobacterium bovis (strain BCG / Pasteur 1173P2) GN=ftsE PE=4 SV=1	138	25638	7	4	4	2	21
tr|A0A0H3M783|A0A0H3M783_MYCBP	Uncharacterized protein OS=Mycobacterium bovis (strain BCG / Pasteur 1173P2) GN=BCG_2469c PE=4 SV=1	138	44583	5	4	3	2	6.7
sp|A1KML3|ISPG_MYCBP	4-hydroxy-3-methylbut-2-en-1-yl diphosphate synthase (flavodoxin) OS=Mycobacterium bovis (strain BCG / Pasteur 1173P2) GN=ispG PE=3 SV=1	138	40913	8	4	6	3	17.3
tr|A0A0H3M155|A0A0H3M155_MYCBP	Possible conserved membrane protein OS=Mycobacterium bovis (strain BCG / Pasteur 1173P2) GN=BCG_0323 PE=4 SV=1	136	56022	5	4	3	2	5.4
sp|A1KPE2|RL17_MYCBP	50S ribosomal protein L17 OS=Mycobacterium bovis (strain BCG / Pasteur 1173P2) GN=rplQ PE=3 SV=1	134	19463	6	4	3	2	27.2
sp|A1KIL2|WHIA_MYCBP	Putative sporulation transcription regulator WhiA OS=Mycobacterium bovis (strain BCG / Pasteur 1173P2) GN=whiA PE=3 SV=1	132	34969	14	4	8	3	20
tr|A0A0H3MFK4|A0A0H3MFK4_MYCBP	ATP-dependent Clp protease proteolytic subunit OS=Mycobacterium bovis (strain BCG / Pasteur 1173P2) GN=clpP2 PE=3 SV=1	131	23582	9	4	4	1	11.2
tr|A0A0H3M2Y8|A0A0H3M2Y8_MYCBP	Probable acyl-CoA dehydrogenase fadE6 OS=Mycobacterium bovis (strain BCG / Pasteur 1173P2) GN=fadE6 PE=4 SV=1	129	78714	9	4	4	2	5.1
tr|A0A0G2Q9M2|A0A0G2Q9M2_MYCBP	Uncharacterized protein OS=Mycobacterium bovis (strain BCG / Pasteur 1173P2) GN=BCG_3321 PE=4 SV=1	128	45418	5	4	3	2	5.5
tr|A0A0H3M1V9|A0A0H3M1V9_MYCBP	Uncharacterized protein OS=Mycobacterium bovis (strain BCG / Pasteur 1173P2) GN=BCG_0322 PE=4 SV=1	124	68235	9	4	5	2	7.1
tr|A0A0H3MEK0|A0A0H3MEK0_MYCBP	Uncharacterized protein OS=Mycobacterium bovis (strain BCG / Pasteur 1173P2) GN=BCG_2073 PE=4 SV=1	124	25395	4	4	2	2	9.3
tr|A0A0H3M5C1|A0A0H3M5C1_MYCBP	Phenylalanine--tRNA ligase beta subunit OS=Mycobacterium bovis (strain BCG / Pasteur 1173P2) GN=pheT PE=3 SV=1	123	89031	8	4	5	3	6
sp|A1KMU6|PHMT_MYCBP	Phthiotriol/phenolphthiotriol dimycocerosates methyltransferase OS=Mycobacterium bovis (strain BCG / Pasteur 1173P2) GN=BCG_2973 PE=3 SV=1	123	30861	10	4	6	3	20.4
tr|A0A0H3M811|A0A0H3M811_MYCBP	Probable transcriptional regulatory protein (Probably asnC-family) OS=Mycobacterium bovis (strain BCG / Pasteur 1173P2) GN=BCG_3074c PE=4 SV=1	123	27601	7	4	4	2	16.3
tr|A0A0H3MD12|A0A0H3MD12_MYCBP	Uncharacterized protein OS=Mycobacterium bovis (strain BCG / Pasteur 1173P2) GN=BCG_2651c PE=3 SV=1	122	29553	6	4	4	3	15.8
sp|A1KGG2|RS12_MYCBP	30S ribosomal protein S12 OS=Mycobacterium bovis (strain BCG / Pasteur 1173P2) GN=rpsL PE=3 SV=1	121	13898	6	4	3	2	20.2
tr|A0A0H3MC38|A0A0H3MC38_MYCBP	Putative acyltransferase OS=Mycobacterium bovis (strain BCG / Pasteur 1173P2) GN=BCG_3878c PE=4 SV=1	121	28436	10	4	5	2	20.5
tr|A0A0H3M8E8|A0A0H3M8E8_MYCBP	Probable lipase/esterase lipN OS=Mycobacterium bovis (strain BCG / Pasteur 1173P2) GN=lipN PE=4 SV=1	119	40338	4	4	2	2	4.8
sp|A1KP90|Y3469_MYCBP	Putative S-adenosyl-L-methionine-dependent methyltransferase BCG_3469 OS=Mycobacterium bovis (strain BCG / Pasteur 1173P2) GN=BCG_3469 PE=3 SV=3	113	38288	4	4	4	4	11.8
tr|A0A0H3M228|A0A0H3M228_MYCBP	UPF0336 protein BCG_0686 OS=Mycobacterium bovis (strain BCG / Pasteur 1173P2) GN=BCG_0686 PE=3 SV=1	110	19088	10	4	4	2	15.7
tr|A0A0H3M1G9|A0A0H3M1G9_MYCBP	F420-dependent glucose-6-phosphate dehydrogenase OS=Mycobacterium bovis (strain BCG / Pasteur 1173P2) GN=fgd1 PE=3 SV=1	109	37080	6	4	2	1	5.4
tr|A0A0H3M9Y0|A0A0H3M9Y0_MYCBP	Uncharacterized protein OS=Mycobacterium bovis (strain BCG / Pasteur 1173P2) GN=BCG_1320c PE=4 SV=1	107	16746	8	4	6	3	37.6
sp|A0A0H3M9Z0|LPQH_MYCBP	Lipoprotein LpqH OS=Mycobacterium bovis (strain BCG / Pasteur 1173P2) GN=lpqH PE=3 SV=1	107	15309	4	4	1	1	11.9
tr|A0A0H3M6X1|A0A0H3M6X1_MYCBP	Uncharacterized protein OS=Mycobacterium bovis (strain BCG / Pasteur 1173P2) GN=BCG_1830 PE=4 SV=1	106	67942	7	4	4	2	6.2
tr|A0A0H3M4Y2|A0A0H3M4Y2_MYCBP	Probable 3-oxoacyl-[acyl-carrier protein] reductase fabG1 OS=Mycobacterium bovis (strain BCG / Pasteur 1173P2) GN=fabG1 PE=4 SV=1	104	25738	5	4	3	2	10.5
tr|A0A0H3MAT7|A0A0H3MAT7_MYCBP	Probable acyl-CoA dehydrogenase fadE25 OS=Mycobacterium bovis (strain BCG / Pasteur 1173P2) GN=fadE25 PE=3 SV=1	100	41925	10	4	8	3	25.2
tr|A0A0H3M9X8|A0A0H3M9X8_MYCBP	Probable thioesterase tesA OS=Mycobacterium bovis (strain BCG / Pasteur 1173P2) GN=tesA PE=4 SV=1	98	29304	6	4	4	2	14.6
tr|A0A0H3MBA3|A0A0H3MBA3_MYCBP	Uncharacterized protein OS=Mycobacterium bovis (strain BCG / Pasteur 1173P2) GN=BCG_1911 PE=4 SV=1	97	15969	5	4	3	2	21.8
tr|A0A0H3MEQ5|A0A0H3MEQ5_MYCBP	Possible dehydrogenase OS=Mycobacterium bovis (strain BCG / Pasteur 1173P2) GN=BCG_3458c PE=4 SV=1	96	30506	4	4	2	2	6.2
tr|A0A0H3MEW0|A0A0H3MEW0_MYCBP	Uncharacterized protein OS=Mycobacterium bovis (strain BCG / Pasteur 1173P2) GN=TB16.3 PE=4 SV=1	94	16314	4	4	2	2	10.4
tr|A0A0H3MJ74|A0A0H3MJ74_MYCBP	Putative short-chain type dehydrogenase/reductase OS=Mycobacterium bovis (strain BCG / Pasteur 1173P2) GN=BCG_3853 PE=4 SV=1	89	27565	8	4	4	2	12.2
tr|A0A0H3M116|A0A0H3M116_MYCBP	Probable acetyl-CoA acyltransferase fadA2 OS=Mycobacterium bovis (strain BCG / Pasteur 1173P2) GN=fadA2 PE=3 SV=1	88	46307	8	4	5	3	11.1
tr|A0A0H3M1A4|A0A0H3M1A4_MYCBP	Putative iron-sulfur-binding reductase OS=Mycobacterium bovis (strain BCG / Pasteur 1173P2) GN=BCG_0377c PE=4 SV=1	86	96323	9	4	5	3	5.4
sp|A1KMY9|LEU3_MYCBP	3-isopropylmalate dehydrogenase OS=Mycobacterium bovis (strain BCG / Pasteur 1173P2) GN=leuB PE=3 SV=1	84	35364	4	4	2	2	2.7
tr|A0A0H3M173|A0A0H3M173_MYCBP	Probable bifunctional penicillin-binding protein 1A/1B PONA1 OS=Mycobacterium bovis (strain BCG / Pasteur 1173P2) GN=ponA1 PE=4 SV=1	82	71517	7	4	4	2	5.9
tr|A0A0H3M5H2|A0A0H3M5H2_MYCBP	2,3,4,5-tetrahydropyridine-2,6-dicarboxylate N-succinyltransferase OS=Mycobacterium bovis (strain BCG / Pasteur 1173P2) GN=dapD PE=3 SV=1	79	32793	8	4	3	3	9.1
tr|A0A0H3M8U1|A0A0H3M8U1_MYCBP	Diacylglycerol O-acyltransferase OS=Mycobacterium bovis (strain BCG / Pasteur 1173P2) GN=BCG_3153c PE=3 SV=1	78	50860	12	4	7	2	12.3
tr|A0A0H3MA24|A0A0H3MA24_MYCBP	Integral membrane indolylacetylinositol arabinosyltransferase embC OS=Mycobacterium bovis (strain BCG / Pasteur 1173P2) GN=embC PE=4 SV=1	77	117827	10	4	5	2	3.7
sp|A1KF31|PCKG_MYCBP	Phosphoenolpyruvate carboxykinase [GTP] OS=Mycobacterium bovis (strain BCG / Pasteur 1173P2) GN=pckG PE=2 SV=1	73	67723	11	4	7	3	11.6
tr|A0A0H3MDP0|A0A0H3MDP0_MYCBP	Phenolpthiocerol synthesis type-I polyketide synthase ppsB OS=Mycobacterium bovis (strain BCG / Pasteur 1173P2) GN=ppsB PE=4 SV=1	71	163041	10	4	6	3	4
sp|A1KIN7|TAL_MYCBP	Transaldolase OS=Mycobacterium bovis (strain BCG / Pasteur 1173P2) GN=tal PE=3 SV=1	68	40723	8	4	3	2	6.2
tr|A0A0H3MB97|A0A0H3MB97_MYCBP	dTDP-glucose 4,6-dehydratase OS=Mycobacterium bovis (strain BCG / Pasteur 1173P2) GN=rmlB1 PE=3 SV=1	68	37649	7	4	4	3	10.6
tr|A0A0H3M1I5|A0A0H3M1I5_MYCBP	Possible metal cation transporting P-type atpase ctpH OS=Mycobacterium bovis (strain BCG / Pasteur 1173P2) GN=ctpH PE=4 SV=1	65	160269	19	4	12	2	6
sp|A1KNE9|NUOI_MYCBP	NADH-quinone oxidoreductase subunit I OS=Mycobacterium bovis (strain BCG / Pasteur 1173P2) GN=nuoI PE=3 SV=1	65	23878	6	4	3	2	10.9
tr|A0A0H3M3Y3|A0A0H3M3Y3_MYCBP	Uncharacterized protein OS=Mycobacterium bovis (strain BCG / Pasteur 1173P2) GN=BCG_0625c PE=4 SV=1	57	18024	6	4	3	2	12.9
tr|A0A0H3MC11|A0A0H3MC11_MYCBP	Uncharacterized protein OS=Mycobacterium bovis (strain BCG / Pasteur 1173P2) GN=BCG_2232 PE=4 SV=1	53	31766	5	4	2	2	7
tr|A0A0H3MBV2|A0A0H3MBV2_MYCBP	Transcription-repair-coupling factor OS=Mycobacterium bovis (strain BCG / Pasteur 1173P2) GN=mfd PE=3 SV=1	52	133168	17	4	9	3	6.4
tr|A0A0H3M648|A0A0H3M648_MYCBP	Probable aconitate hydratase acn OS=Mycobacterium bovis (strain BCG / Pasteur 1173P2) GN=acn PE=4 SV=1	43	102728	10	4	7	3	7.1
sp|A1KGI1|RS10_MYCBP	30S ribosomal protein S10 OS=Mycobacterium bovis (strain BCG / Pasteur 1173P2) GN=rpsJ PE=3 SV=1	26	11481	6	4	4	2	40.6
tr|A0A0H3MG08|A0A0H3MG08_MYCBP	Uncharacterized protein OS=Mycobacterium bovis (strain BCG / Pasteur 1173P2) GN=BCG_2653c PE=4 SV=1	189	15679	3	3	2	2	21
tr|A0A0H3M9I4|A0A0H3M9I4_MYCBP	Probable membrane glycine and proline rich protein OS=Mycobacterium bovis (strain BCG / Pasteur 1173P2) GN=BCG_1157c PE=4 SV=1	186	29985	6	3	2	2	7.5
tr|A0A0H3M7J3|A0A0H3M7J3_MYCBP	Uncharacterized protein OS=Mycobacterium bovis (strain BCG / Pasteur 1173P2) GN=BCG_2047c PE=3 SV=1	183	29651	6	3	2	2	7.9
tr|A0A0H3M147|A0A0H3M147_MYCBP	Possible transcriptional regulatory protein OS=Mycobacterium bovis (strain BCG / Pasteur 1173P2) GN=BCG_0053 PE=4 SV=1	152	27285	5	3	3	2	12.1
tr|A0A0H3M4I5|A0A0H3M4I5_MYCBP	Uncharacterized protein OS=Mycobacterium bovis (strain BCG / Pasteur 1173P2) GN=BCG_0884c PE=4 SV=1	151	30171	3	3	2	2	9.2
tr|A0A0H3M2Q7|A0A0H3M2Q7_MYCBP	Uncharacterized protein OS=Mycobacterium bovis (strain BCG / Pasteur 1173P2) GN=BCG_0685 PE=4 SV=1	146	14895	4	3	2	2	12
sp|A1KJP9|MASZ_MYCBP	Malate synthase G OS=Mycobacterium bovis (strain BCG / Pasteur 1173P2) GN=glcB PE=3 SV=1	144	80581	12	3	7	2	7.7
tr|A0A0H3M791|A0A0H3M791_MYCBP	ATP-dependent Clp protease proteolytic subunit OS=Mycobacterium bovis (strain BCG / Pasteur 1173P2) GN=clpP1 PE=3 SV=1	142	21808	4	3	2	2	13.5
tr|A0A0H3MFX4|A0A0H3MFX4_MYCBP	Protein translocase subunit SecD OS=Mycobacterium bovis (strain BCG / Pasteur 1173P2) GN=secD PE=3 SV=1	140	60344	6	3	5	2	8.7
sp|A1KLF8|TIG_MYCBP	Trigger factor OS=Mycobacterium bovis (strain BCG / Pasteur 1173P2) GN=tig PE=3 SV=1	138	50602	8	3	4	2	9.9
tr|A0A0H3M5E1|A0A0H3M5E1_MYCBP	Probable conserved lipoprotein dsbF OS=Mycobacterium bovis (strain BCG / Pasteur 1173P2) GN=dsbF PE=4 SV=1	137	19397	4	3	2	2	4.9
tr|A0A0H3M8X2|A0A0H3M8X2_MYCBP	Probable restriction system protein mrr OS=Mycobacterium bovis (strain BCG / Pasteur 1173P2) GN=mrr PE=4 SV=1	131	33643	6	3	4	2	10.8
tr|A0A0H3M8E5|A0A0H3M8E5_MYCBP	Uncharacterized protein OS=Mycobacterium bovis (strain BCG / Pasteur 1173P2) GN=BCG_0614 PE=4 SV=1	131	9517	7	3	4	2	46.6
tr|A0A0H3M2D0|A0A0H3M2D0_MYCBP	Phosphoribosylformylglycinamidine synthase subunit PurQ OS=Mycobacterium bovis (strain BCG / Pasteur 1173P2) GN=purQ PE=3 SV=1	129	23846	3	3	2	2	9.4
tr|A0A0H3M5S5|A0A0H3M5S5_MYCBP	Conserved hypothetical membrane protein OS=Mycobacterium bovis (strain BCG / Pasteur 1173P2) GN=BCG_1878c PE=4 SV=1	129	48068	8	3	4	2	7.3
tr|A0A0H3M573|A0A0H3M573_MYCBP	Pyruvate kinase OS=Mycobacterium bovis (strain BCG / Pasteur 1173P2) GN=pykA PE=3 SV=1	126	50895	8	3	4	2	8.1
tr|A0A0H3M8R2|A0A0H3M8R2_MYCBP	Hypothetical alanine and valine rich protein OS=Mycobacterium bovis (strain BCG / Pasteur 1173P2) GN=BCG_3115 PE=4 SV=1	124	32479	10	3	3	2	10.2
tr|A0A0H3MCA7|A0A0H3MCA7_MYCBP	Probable conserved transmembrane protein OS=Mycobacterium bovis (strain BCG / Pasteur 1173P2) GN=BCG_3967 PE=4 SV=1	123	123516	8	3	5	2	4.2
tr|A0A0H3M7S7|A0A0H3M7S7_MYCBP	Uncharacterized protein OS=Mycobacterium bovis (strain BCG / Pasteur 1173P2) GN=BCG_2123c PE=4 SV=1	123	9412	3	3	2	2	33.3
sp|A1KKQ5|AMPA_MYCBP	Probable cytosol aminopeptidase OS=Mycobacterium bovis (strain BCG / Pasteur 1173P2) GN=pepA PE=3 SV=1	123	53699	5	3	3	2	6.4
tr|A0A0H3MAU5|A0A0H3MAU5_MYCBP	UPF0336 protein BCG_0684 OS=Mycobacterium bovis (strain BCG / Pasteur 1173P2) GN=BCG_0684 PE=3 SV=1	121	17584	4	3	2	2	13.9
tr|A0A0H3MAG9|A0A0H3MAG9_MYCBP	Putative conserved atpase OS=Mycobacterium bovis (strain BCG / Pasteur 1173P2) GN=BCG_0474c PE=3 SV=1	120	75528	5	3	4	2	5.8
tr|A0A0H3M3I9|A0A0H3M3I9_MYCBP	Putative lipoprotein lprC OS=Mycobacterium bovis (strain BCG / Pasteur 1173P2) GN=lprC PE=4 SV=1	115	19144	4	3	2	1	12.8
tr|A0A0H3M5V7|A0A0H3M5V7_MYCBP	Possible transmembrane protein OS=Mycobacterium bovis (strain BCG / Pasteur 1173P2) GN=BCG_1925c PE=4 SV=1	114	27425	8	3	6	2	24.7
tr|A0A0H3M4R9|A0A0H3M4R9_MYCBP	Transmembrane serine/threonine-protein kinase D pknDa [first part] OS=Mycobacterium bovis (strain BCG / Pasteur 1173P2) GN=pknDa PE=4 SV=1	114	31523	4	3	3	2	10.3
tr|A0A0H3MAP0|A0A0H3MAP0_MYCBP	Conserved hypothetical alanine valine rich protein OS=Mycobacterium bovis (strain BCG / Pasteur 1173P2) GN=BCG_3239 PE=4 SV=1	109	42622	5	3	4	2	11.3
sp|A1KLF3|CLPX_MYCBP	ATP-dependent Clp protease ATP-binding subunit ClpX OS=Mycobacterium bovis (strain BCG / Pasteur 1173P2) GN=clpX PE=3 SV=1	108	47167	7	3	6	3	13.6
tr|A0A0H3M1J3|A0A0H3M1J3_MYCBP	Probable conserved mce associated protein OS=Mycobacterium bovis (strain BCG / Pasteur 1173P2) GN=BCG_0214 PE=4 SV=1	107	20208	6	3	4	2	23.9
tr|A0A0H3MB16|A0A0H3MB16_MYCBP	Uncharacterized protein OS=Mycobacterium bovis (strain BCG / Pasteur 1173P2) GN=BCG_0808c PE=4 SV=1	106	24869	4	3	3	2	14.9
tr|A0A0H3M569|A0A0H3M569_MYCBP	Anthranilate synthase component 1 OS=Mycobacterium bovis (strain BCG / Pasteur 1173P2) GN=trpE PE=3 SV=1	106	56042	6	3	4	2	8.5
tr|A0A0H3M3Q6|A0A0H3M3Q6_MYCBP	Putative short-chain type oxidoreductase OS=Mycobacterium bovis (strain BCG / Pasteur 1173P2) GN=BCG_0525c PE=3 SV=1	106	26400	4	3	1	1	4.8
tr|A0A0H3M8P8|A0A0H3M8P8_MYCBP	Probable succinate dehydrogenase (Iron-sulphur protein subunit) sdhB OS=Mycobacterium bovis (strain BCG / Pasteur 1173P2) GN=sdhB PE=4 SV=1	103	30014	3	3	2	2	9.1
tr|A0A0H3M9B8|A0A0H3M9B8_MYCBP	Ribose-phosphate pyrophosphokinase OS=Mycobacterium bovis (strain BCG / Pasteur 1173P2) GN=prsA PE=3 SV=1	100	35683	6	3	3	2	7.1
tr|A0A0H3MHL8|A0A0H3MHL8_MYCBP	Possible N-acyl-L-amino acid amidohydrolase amiA1 OS=Mycobacterium bovis (strain BCG / Pasteur 1173P2) GN=amiA1 PE=4 SV=1	100	41372	4	3	1	1	2.3
sp|A1KI28|MDH_MYCBP	Malate dehydrogenase OS=Mycobacterium bovis (strain BCG / Pasteur 1173P2) GN=mdh PE=3 SV=1	97	34358	6	3	5	3	10.3
tr|A0A0H3M640|A0A0H3M640_MYCBP	DNA primase OS=Mycobacterium bovis (strain BCG / Pasteur 1173P2) GN=dnaG PE=3 SV=1	96	70105	9	3	6	2	6.6
sp|A1KKE3|PAFA_MYCBP	Pup--protein ligase OS=Mycobacterium bovis (strain BCG / Pasteur 1173P2) GN=pafA PE=3 SV=1	95	51694	7	3	4	2	7.3
tr|A0A0H3M767|A0A0H3M767_MYCBP	Uncharacterized protein OS=Mycobacterium bovis (strain BCG / Pasteur 1173P2) GN=BCG_2752c PE=4 SV=1	94	7604	3	3	2	2	29.4
tr|A0A0H3M883|A0A0H3M883_MYCBP	Uncharacterized protein OS=Mycobacterium bovis (strain BCG / Pasteur 1173P2) GN=BCG_3149 PE=4 SV=1	93	38795	9	3	5	2	15.4
sp|A1KM56|NRDR_MYCBP	Transcriptional repressor NrdR OS=Mycobacterium bovis (strain BCG / Pasteur 1173P2) GN=nrdR PE=3 SV=1	89	17452	6	3	4	2	22.1
tr|A0A0H3M8V0|A0A0H3M8V0_MYCBP	NADH-quinone oxidoreductase subunit A OS=Mycobacterium bovis (strain BCG / Pasteur 1173P2) GN=nuoA PE=3 SV=1	88	14023	3	3	2	2	21.9
tr|A0A0G2Q9E8|A0A0G2Q9E8_MYCBP	Probable chromosome partitioning protein parB OS=Mycobacterium bovis (strain BCG / Pasteur 1173P2) GN=parB_2 PE=3 SV=1	88	36996	8	3	5	2	18.3
tr|A0A0H3M9W0|A0A0H3M9W0_MYCBP	Probable sugar-transport ATP-binding protein ABC transporter sugC OS=Mycobacterium bovis (strain BCG / Pasteur 1173P2) GN=sugC PE=3 SV=1	82	42945	9	3	5	2	11.7
tr|A0A0G2Q9K8|A0A0G2Q9K8_MYCBP	Probable two component sensor kinase OS=Mycobacterium bovis (strain BCG / Pasteur 1173P2) GN=BCG_3247c PE=4 SV=1	81	54206	4	3	2	2	3.4
tr|A0A0H3M6M5|A0A0H3M6M5_MYCBP	Probable Ubiquinol-cytochrome C reductase QcrB (Cytochrome B subunit) OS=Mycobacterium bovis (strain BCG / Pasteur 1173P2) GN=qcrB PE=4 SV=1	80	61032	6	3	2	1	4
tr|A0A0G2Q9K1|A0A0G2Q9K1_MYCBP	Glycerol-3-phosphate dehydrogenase OS=Mycobacterium bovis (strain BCG / Pasteur 1173P2) GN=glpD2_1 PE=3 SV=1	79	62910	9	3	6	2	10.6
tr|A0A0H3MD55|A0A0H3MD55_MYCBP	TRK system potassium uptake protein ceoB OS=Mycobacterium bovis (strain BCG / Pasteur 1173P2) GN=ceoB PE=4 SV=1	79	24252	5	3	4	2	17.2
tr|A0A0H3MC15|A0A0H3MC15_MYCBP	Integral membrane indolylacetylinositol arabinosyltransferase embB OS=Mycobacterium bovis (strain BCG / Pasteur 1173P2) GN=embB PE=4 SV=1	78	118317	7	3	5	2	3.2
tr|A0A0H3MIR5|A0A0H3MIR5_MYCBP	Probable lyase OS=Mycobacterium bovis (strain BCG / Pasteur 1173P2) GN=BCG_3743 PE=4 SV=1	77	37903	4	3	3	2	7.5
tr|A0A0H3M579|A0A0H3M579_MYCBP	Probable Proline-rich antigen homolog pra OS=Mycobacterium bovis (strain BCG / Pasteur 1173P2) GN=pra PE=4 SV=1	77	25276	3	3	2	2	12.9
tr|A0A0H3MBV5|A0A0H3MBV5_MYCBP	Uncharacterized protein OS=Mycobacterium bovis (strain BCG / Pasteur 1173P2) GN=BCG_3778c PE=4 SV=1	77	15652	5	3	2	2	12.2
tr|A0A0H3M9P8|A0A0H3M9P8_MYCBP	Putative lipoprotein lpqW OS=Mycobacterium bovis (strain BCG / Pasteur 1173P2) GN=lpqW PE=4 SV=1	75	66374	9	3	7	2	10.6
tr|A0A0H3M6U5|A0A0H3M6U5_MYCBP	Pyruvate dehydrogenase E1 component OS=Mycobacterium bovis (strain BCG / Pasteur 1173P2) GN=aceE PE=4 SV=1	70	100382	13	3	11	3	9.8
sp|A1KEU8|MAK_MYCBP	Maltokinase OS=Mycobacterium bovis (strain BCG / Pasteur 1173P2) GN=mak PE=3 SV=1	69	50029	8	3	5	2	10.3
tr|A0A0H3MHX6|A0A0H3MHX6_MYCBP	Probable enoyl-CoA hydratase echA18 OS=Mycobacterium bovis (strain BCG / Pasteur 1173P2) GN=echA18 PE=3 SV=1	69	31678	7	3	5	2	20.3
tr|A0A0H3M9N1|A0A0H3M9N1_MYCBP	Probable short-chain type dehydrogenase/reductase OS=Mycobacterium bovis (strain BCG / Pasteur 1173P2) GN=BCG_1206 PE=3 SV=1	69	25829	4	3	2	2	7.6
tr|A0A0H3M7A7|A0A0H3M7A7_MYCBP	Probable cation-transporter P-type atpase B ctpB OS=Mycobacterium bovis (strain BCG / Pasteur 1173P2) GN=ctpB PE=3 SV=1	67	77834	6	3	4	2	4.8
tr|A0A0H3MC31|A0A0H3MC31_MYCBP	Possible acyl-[acyl-carrier protein] desaturase desA2 OS=Mycobacterium bovis (strain BCG / Pasteur 1173P2) GN=desA2 PE=4 SV=1	67	31568	3	3	2	2	6.5
tr|A0A0H3M4A7|A0A0H3M4A7_MYCBP	Probable fatty-acid-CoA ligase fadD36 OS=Mycobacterium bovis (strain BCG / Pasteur 1173P2) GN=fadD36 PE=4 SV=1	66	49604	7	3	2	2	5.5
tr|A0A0H3M8U8|A0A0H3M8U8_MYCBP	Probable acyl-CoA dehydrogenase fadE23 OS=Mycobacterium bovis (strain BCG / Pasteur 1173P2) GN=fadE23 PE=3 SV=1	65	43374	9	3	4	2	10.2
tr|A0A0H3M210|A0A0H3M210_MYCBP	Probable conserved membrane protein OS=Mycobacterium bovis (strain BCG / Pasteur 1173P2) GN=BCG_0399 PE=4 SV=1	58	30078	5	3	2	2	10.9
tr|A0A0H3M7P2|A0A0H3M7P2_MYCBP	Possible conserved membrane protein OS=Mycobacterium bovis (strain BCG / Pasteur 1173P2) GN=BCG_0324 PE=4 SV=1	55	145223	6	3	6	3	3.9
tr|A0A0H3MFP8|A0A0H3MFP8_MYCBP	Integral membrane indolylacetylinositol arabinosyltransferase embA OS=Mycobacterium bovis (strain BCG / Pasteur 1173P2) GN=embA PE=4 SV=1	55	116051	6	3	4	2	3.4
tr|A0A0H3M5N0|A0A0H3M5N0_MYCBP	Probable transcriptional regulatory protein embR OS=Mycobacterium bovis (strain BCG / Pasteur 1173P2) GN=embR PE=4 SV=1	54	42079	9	3	8	3	19.1
sp|A1KH91|PUR9_MYCBP	Bifunctional purine biosynthesis protein PurH OS=Mycobacterium bovis (strain BCG / Pasteur 1173P2) GN=purH PE=3 SV=1	54	55277	4	3	3	2	5.4
tr|A0A0H3M2K4|A0A0H3M2K4_MYCBP	Probable cold shock-like protein B cspB OS=Mycobacterium bovis (strain BCG / Pasteur 1173P2) GN=cspB PE=4 SV=1	53	15012	4	3	3	2	17.8
tr|A0A0H3MJ06|A0A0H3MJ06_MYCBP	Diacylglycerol O-acyltransferase OS=Mycobacterium bovis (strain BCG / Pasteur 1173P2) GN=BCG_3794c PE=3 SV=1	51	49501	6	3	5	2	11
tr|A0A0G2Q9L9|A0A0G2Q9L9_MYCBP	Possible linoleoyl-CoA desaturase OS=Mycobacterium bovis (strain BCG / Pasteur 1173P2) GN=desA3_2 PE=4 SV=1	51	48584	6	3	4	2	7
sp|A1KJ27|TRPC_MYCBP	Indole-3-glycerol phosphate synthase OS=Mycobacterium bovis (strain BCG / Pasteur 1173P2) GN=trpC PE=3 SV=1	50	28120	4	3	3	2	11.8
sp|A1KPD0|RL13_MYCBP	50S ribosomal protein L13 OS=Mycobacterium bovis (strain BCG / Pasteur 1173P2) GN=rplM PE=3 SV=1	50	16327	7	3	3	1	12.2
tr|A0A0H3M5G3|A0A0H3M5G3_MYCBP	Uncharacterized protein OS=Mycobacterium bovis (strain BCG / Pasteur 1173P2) GN=BCG_2129c PE=4 SV=1	47	58565	10	3	6	3	12.9
tr|A0A0G2Q9I2|A0A0G2Q9I2_MYCBP	Possible short-chain dehydrogenase/reductase OS=Mycobacterium bovis (strain BCG / Pasteur 1173P2) GN=BCG_3252 PE=4 SV=1	46	30080	4	3	3	2	13.1
sp|A1KGJ7|RL5_MYCBP	50S ribosomal protein L5 OS=Mycobacterium bovis (strain BCG / Pasteur 1173P2) GN=rplE PE=3 SV=1	46	21006	5	3	3	2	15.5
tr|A0A0H3M8M4|A0A0H3M8M4_MYCBP	Putative ferredoxin reductase OS=Mycobacterium bovis (strain BCG / Pasteur 1173P2) GN=BCG_0737 PE=4 SV=1	45	43162	4	3	3	2	7.1
tr|A0A0H3M5P5|A0A0H3M5P5_MYCBP	Conserved hypothetical membrane protein OS=Mycobacterium bovis (strain BCG / Pasteur 1173P2) GN=BCG_1827 PE=4 SV=1	43	53801	5	3	3	2	4.4
tr|A0A0H3M7Z8|A0A0H3M7Z8_MYCBP	Uncharacterized protein OS=Mycobacterium bovis (strain BCG / Pasteur 1173P2) GN=BCG_2795c PE=4 SV=1	41	17372	5	3	4	3	23.1
tr|A0A0H3MAV4|A0A0H3MAV4_MYCBP	Uncharacterized protein OS=Mycobacterium bovis (strain BCG / Pasteur 1173P2) GN=BCG_0696c PE=4 SV=1	39	54820	5	3	2	2	3.7
tr|A0A0H3M233|A0A0H3M233_MYCBP	Methoxy mycolic acid synthase 2 mmaA2 OS=Mycobacterium bovis (strain BCG / Pasteur 1173P2) GN=mmaA2 PE=4 SV=1	37	32832	7	3	2	1	5.6
sp|A1KG00|GSA_MYCBP	Glutamate-1-semialdehyde 2,1-aminomutase OS=Mycobacterium bovis (strain BCG / Pasteur 1173P2) GN=hemL PE=3 SV=1	36	47828	9	3	5	3	11.7
tr|A0A0H3M776|A0A0H3M776_MYCBP	Uncharacterized protein OS=Mycobacterium bovis (strain BCG / Pasteur 1173P2) GN=BCG_0091 PE=4 SV=1	36	38653	6	3	4	2	11.9
tr|A0A0H3MAH0|A0A0H3MAH0_MYCBP	Isoleucine--tRNA ligase OS=Mycobacterium bovis (strain BCG / Pasteur 1173P2) GN=ileS PE=3 SV=1	34	117640	8	3	4	2	1.7
sp|A1KMY2|LEUC_MYCBP	3-isopropylmalate dehydratase large subunit OS=Mycobacterium bovis (strain BCG / Pasteur 1173P2) GN=leuC PE=3 SV=1	32	50623	9	3	5	2	8.9
tr|A0A0H3MA66|A0A0H3MA66_MYCBP	Probable transcriptional regulatory protein OS=Mycobacterium bovis (strain BCG / Pasteur 1173P2) GN=BCG_1420 PE=4 SV=1	28	125847	9	3	5	1	6.6
tr|A0A0H3M6Q9|A0A0H3M6Q9_MYCBP	Probable GTP pyrophosphokinase relA OS=Mycobacterium bovis (strain BCG / Pasteur 1173P2) GN=relA PE=3 SV=1	24	87642	6	3	5	2	4.6
tr|A0A0H3M1A8|A0A0H3M1A8_MYCBP	Isoniazid inductible gene protein iniC OS=Mycobacterium bovis (strain BCG / Pasteur 1173P2) GN=iniC PE=4 SV=1	14	53214	8	3	5	2	8.1
tr|A0A0H3M661|A0A0H3M661_MYCBP	Probable ferredoxin fdxA OS=Mycobacterium bovis (strain BCG / Pasteur 1173P2) GN=fdxA PE=4 SV=1	186	12569	2	2	1	1	14
sp|A1KKE0|TATA_MYCBP	Sec-independent protein translocase protein TatA OS=Mycobacterium bovis (strain BCG / Pasteur 1173P2) GN=tatA PE=3 SV=1	180	8936	2	2	1	1	20.5
tr|A0A0H3M817|A0A0H3M817_MYCBP	Superoxide dismutase [Cu-Zn] OS=Mycobacterium bovis (strain BCG / Pasteur 1173P2) GN=sodC PE=3 SV=1	162	24001	4	2	2	1	13.3
sp|A1KLV4|PDXT_MYCBP	Pyridoxal 5~-phosphate synthase subunit PdxT OS=Mycobacterium bovis (strain BCG / Pasteur 1173P2) GN=pdxT PE=3 SV=1	156	21173	3	2	2	1	10.6
tr|A0A0H3MBV8|A0A0H3MBV8_MYCBP	Probable conserved transmembrane protein OS=Mycobacterium bovis (strain BCG / Pasteur 1173P2) GN=BCG_3783 PE=4 SV=1	155	27350	3	2	2	1	9.1
tr|A0A0H3MAD2|A0A0H3MAD2_MYCBP	Uncharacterized protein OS=Mycobacterium bovis (strain BCG / Pasteur 1173P2) GN=BCG_0398c PE=4 SV=1	132	15491	5	2	3	1	16.6
sp|A1KI08|Y1280_MYCBP	Putative O-methyltransferase BCG_1280c OS=Mycobacterium bovis (strain BCG / Pasteur 1173P2) GN=BCG_1280c PE=3 SV=2	123	23076	4	2	2	1	7.1
sp|A1KQG9|SYS_MYCBP	Serine--tRNA ligase OS=Mycobacterium bovis (strain BCG / Pasteur 1173P2) GN=serS PE=3 SV=1	121	45525	2	2	1	1	3.3
tr|A0A0H3MFI4|A0A0H3MFI4_MYCBP	Uncharacterized protein OS=Mycobacterium bovis (strain BCG / Pasteur 1173P2) GN=BCG_3792 PE=4 SV=1	117	37737	2	2	1	1	3.7
tr|A0A0H3MED5|A0A0H3MED5_MYCBP	Probable transmembrane carbonic anhydrase OS=Mycobacterium bovis (strain BCG / Pasteur 1173P2) GN=BCG_3302 PE=4 SV=1	115	80914	4	2	3	1	6.4
tr|A0A0H3ME16|A0A0H3ME16_MYCBP	Uncharacterized protein OS=Mycobacterium bovis (strain BCG / Pasteur 1173P2) GN=BCG_1864 PE=4 SV=1	114	18103	2	2	1	1	7.9
tr|A0A0H3MDM9|A0A0H3MDM9_MYCBP	Signal recognition particle protein OS=Mycobacterium bovis (strain BCG / Pasteur 1173P2) GN=ffh PE=3 SV=1	114	55024	6	2	4	1	8.2
tr|A0A0H3M7S1|A0A0H3M7S1_MYCBP	Uncharacterized protein OS=Mycobacterium bovis (strain BCG / Pasteur 1173P2) GN=BCG_0372 PE=4 SV=1	110	13066	2	2	1	1	8.9
tr|A0A0H3MCW8|A0A0H3MCW8_MYCBP	Probable glutamine-transport transmembrane protein ABC transporter OS=Mycobacterium bovis (strain BCG / Pasteur 1173P2) GN=BCG_2585 PE=4 SV=1	110	36003	4	2	1	1	3.2
tr|A0A0H3MA68|A0A0H3MA68_MYCBP	Possible membrane protein OS=Mycobacterium bovis (strain BCG / Pasteur 1173P2) GN=BCG_1425c PE=4 SV=1	108	28348	3	2	2	1	8.8
tr|A0A0H3M8W1|A0A0H3M8W1_MYCBP	Transcriptional regulatory protein OS=Mycobacterium bovis (strain BCG / Pasteur 1173P2) GN=BCG_0870 PE=4 SV=1	108	27622	2	2	1	1	4.7
tr|A0A0H3M6F4|A0A0H3M6F4_MYCBP	Hypothetical membrane protein OS=Mycobacterium bovis (strain BCG / Pasteur 1173P2) GN=BCG_1653 PE=4 SV=1	104	15489	3	2	2	1	12.3
tr|A0A0H3M7S8|A0A0H3M7S8_MYCBP	Probable lipoprotein lpqJ OS=Mycobacterium bovis (strain BCG / Pasteur 1173P2) GN=lpqJ PE=4 SV=1	103	19468	3	2	2	1	11.8
tr|A0A0H3M9V7|A0A0H3M9V7_MYCBP	Possible dna ligase ligC OS=Mycobacterium bovis (strain BCG / Pasteur 1173P2) GN=ligC PE=4 SV=1	100	40343	6	2	4	2	8.1
tr|A0A0H3M8J8|A0A0H3M8J8_MYCBP	Methoxy mycolic acid synthase 1 mmaA1 OS=Mycobacterium bovis (strain BCG / Pasteur 1173P2) GN=mmaA1 PE=4 SV=1	99	33300	3	2	2	1	6.6
tr|A0A0H3M4E4|A0A0H3M4E4_MYCBP	Probable integral membrane cytochrome D ubiquinol oxidase (Subunit I) cydA OS=Mycobacterium bovis (strain BCG / Pasteur 1173P2) GN=cydA PE=4 SV=1	99	54077	3	2	2	1	3.7
tr|A0A0H3M3F9|A0A0H3M3F9_MYCBP	Uncharacterized protein OS=Mycobacterium bovis (strain BCG / Pasteur 1173P2) GN=BCG_1292c PE=4 SV=1	97	47413	6	2	2	1	3.7
tr|A0A0H3M379|A0A0H3M379_MYCBP	Uncharacterized protein OS=Mycobacterium bovis (strain BCG / Pasteur 1173P2) GN=BCG_1169c PE=4 SV=1	95	22973	5	2	4	1	20.3
sp|A1KJR4|UREG_MYCBP	Urease accessory protein UreG OS=Mycobacterium bovis (strain BCG / Pasteur 1173P2) GN=ureG PE=3 SV=1	94	23448	4	2	3	1	12.9
sp|A1KN09|DNLJ_MYCBP	DNA ligase OS=Mycobacterium bovis (strain BCG / Pasteur 1173P2) GN=ligA PE=3 SV=1	94	75585	11	2	8	1	11
tr|A0A0H3M8T9|A0A0H3M8T9_MYCBP	Uncharacterized protein OS=Mycobacterium bovis (strain BCG / Pasteur 1173P2) GN=BCG_0853 PE=4 SV=1	94	12618	5	2	3	2	25.2
tr|A0A0H3M7H1|A0A0H3M7H1_MYCBP	Probable conserved lipoprotein lppV OS=Mycobacterium bovis (strain BCG / Pasteur 1173P2) GN=lppV PE=4 SV=1	92	20456	2	2	1	1	5.9
tr|A0A0H3M7H0|A0A0H3M7H0_MYCBP	Probable peptidyl-prolyl cis-trans isomerase B ppiB OS=Mycobacterium bovis (strain BCG / Pasteur 1173P2) GN=ppiB PE=4 SV=1	92	32684	5	2	4	1	24.4
sp|A1KPH5|OTSA_MYCBP	Trehalose-6-phosphate synthase OS=Mycobacterium bovis (strain BCG / Pasteur 1173P2) GN=otsA PE=3 SV=1	91	55956	2	2	1	1	1.8
tr|A0A0H3M6J8|A0A0H3M6J8_MYCBP	Probable conserved lipoprotein lppM OS=Mycobacterium bovis (strain BCG / Pasteur 1173P2) GN=lppM PE=4 SV=1	90	23888	3	2	2	1	7
tr|A0A0H3M8J9|A0A0H3M8J9_MYCBP	Uncharacterized protein OS=Mycobacterium bovis (strain BCG / Pasteur 1173P2) GN=BCG_3296 PE=4 SV=1	90	51396	13	2	6	1	11
tr|A0A0H3M4D0|A0A0H3M4D0_MYCBP	Uncharacterized protein OS=Mycobacterium bovis (strain BCG / Pasteur 1173P2) GN=BCG_0812c PE=4 SV=1	90	15346	3	2	1	1	7.9
tr|A0A0H3M4M7|A0A0H3M4M7_MYCBP	Possible integral membrane protein OS=Mycobacterium bovis (strain BCG / Pasteur 1173P2) GN=BCG_1788c PE=4 SV=1	90	20616	2	2	1	1	4.9
tr|A0A0H3M918|A0A0H3M918_MYCBP	Protein-export membrane protein SecF OS=Mycobacterium bovis (strain BCG / Pasteur 1173P2) GN=secF PE=3 SV=1	88	47011	3	2	2	1	4.8
tr|A0A0H3M7K2|A0A0H3M7K2_MYCBP	Possible methyltransferase (Methylase) OS=Mycobacterium bovis (strain BCG / Pasteur 1173P2) GN=BCG_2649 PE=4 SV=1	87	29524	2	2	1	1	2.9
sp|A0A0H3M950|PSTS1_MYCBP	Phosphate-binding protein PstS1 OS=Mycobacterium bovis (strain BCG / Pasteur 1173P2) GN=pstS1 PE=1 SV=1	87	38362	2	2	1	1	2.9
tr|A0A0H3M4P8|A0A0H3M4P8_MYCBP	Uncharacterized protein OS=Mycobacterium bovis (strain BCG / Pasteur 1173P2) GN=BCG_1813 PE=4 SV=1	86	20444	5	2	3	1	15
tr|A0A0H3M0R6|A0A0H3M0R6_MYCBP	Possible transcriptional regulatory protein OS=Mycobacterium bovis (strain BCG / Pasteur 1173P2) GN=BCG_0171c PE=4 SV=1	85	22019	6	2	1	1	4.5
tr|A0A0H3M9L2|A0A0H3M9L2_MYCBP	Probable epoxide hydrolase ephC OS=Mycobacterium bovis (strain BCG / Pasteur 1173P2) GN=ephC PE=4 SV=1	85	34787	5	2	3	1	10.1
tr|A0A0H3M867|A0A0H3M867_MYCBP	Possible transcriptional regulatory protein OS=Mycobacterium bovis (strain BCG / Pasteur 1173P2) GN=BCG_2276c PE=4 SV=1	84	37661	3	2	2	1	7.4
tr|A0A0H3MEE4|A0A0H3MEE4_MYCBP	Uncharacterized protein OS=Mycobacterium bovis (strain BCG / Pasteur 1173P2) GN=BCG_2018 PE=4 SV=1	83	28982	4	2	2	1	6.4
sp|A1KMU7|TAER_MYCBP	Trans-acting enoyl reductase OS=Mycobacterium bovis (strain BCG / Pasteur 1173P2) GN=BCG_2974 PE=3 SV=1	82	45304	6	2	3	1	7.7
tr|A0A0H3M4M2|A0A0H3M4M2_MYCBP	Uncharacterized protein OS=Mycobacterium bovis (strain BCG / Pasteur 1173P2) GN=BCG_1777 PE=4 SV=1	81	10657	2	2	1	1	9.6
tr|A0A0H3MB70|A0A0H3MB70_MYCBP	Uncharacterized protein OS=Mycobacterium bovis (strain BCG / Pasteur 1173P2) GN=cfp17 PE=4 SV=1	80	17240	3	2	2	1	9.9
tr|A0A0H3M5V1|A0A0H3M5V1_MYCBP	Uncharacterized protein OS=Mycobacterium bovis (strain BCG / Pasteur 1173P2) GN=BCG_1426c PE=4 SV=1	80	69854	5	2	3	1	4.4
tr|A0A0H3MHN2|A0A0H3MHN2_MYCBP	Probable succinate dehydrogenase (Hydrophobic membrane anchor subunit) sdhD OS=Mycobacterium bovis (strain BCG / Pasteur 1173P2) GN=sdhD PE=4 SV=1	80	16890	3	2	2	1	11.1
tr|A0A0H3M8A6|A0A0H3M8A6_MYCBP	Fatty-acid-CoA ligase fadD26 OS=Mycobacterium bovis (strain BCG / Pasteur 1173P2) GN=fadD26 PE=4 SV=1	79	63315	3	2	3	2	5.1
tr|A0A0H3MA31|A0A0H3MA31_MYCBP	Probable acetolactate synthase (Small subunit) ilvN OS=Mycobacterium bovis (strain BCG / Pasteur 1173P2) GN=ilvN PE=4 SV=1	79	18245	3	2	2	1	14.3
tr|A0A0H3MBH0|A0A0H3MBH0_MYCBP	Probable short-chain type dehydrogenase/reductase OS=Mycobacterium bovis (strain BCG / Pasteur 1173P2) GN=BCG_3612c PE=3 SV=1	78	31019	5	2	4	1	11.5
tr|A0A0H3M7F0|A0A0H3M7F0_MYCBP	MCE-family protein mce1F OS=Mycobacterium bovis (strain BCG / Pasteur 1173P2) GN=mce1F PE=4 SV=1	78	54444	3	2	2	1	6.6
tr|A0A0H3MB63|A0A0H3MB63_MYCBP	Phosphoribosylformylglycinamidine cyclo-ligase OS=Mycobacterium bovis (strain BCG / Pasteur 1173P2) GN=purM PE=3 SV=1	77	38768	5	2	3	1	8.2
sp|A1KQ48|Y3776_MYCBP	Nucleoid-associated protein BCG_3776c OS=Mycobacterium bovis (strain BCG / Pasteur 1173P2) GN=BCG_3776c PE=3 SV=1	77	13349	3	2	2	1	24.1
tr|A0A0H3M808|A0A0H3M808_MYCBP	Probable NADP-dependent alcohol dehydrogenase adhC OS=Mycobacterium bovis (strain BCG / Pasteur 1173P2) GN=adhC PE=3 SV=1	76	37508	2	2	1	1	3.2
sp|A1KHB7|MPRA_MYCBP	Response regulator MprA OS=Mycobacterium bovis (strain BCG / Pasteur 1173P2) GN=mprA PE=3 SV=1	75	25965	3	2	2	1	8.3
tr|A0A0H3MAD8|A0A0H3MAD8_MYCBP	Aspartate-semialdehyde dehydrogenase OS=Mycobacterium bovis (strain BCG / Pasteur 1173P2) GN=asd PE=3 SV=1	74	36322	2	2	2	2	2.6
tr|A0A0H3MB68|A0A0H3MB68_MYCBP	Inosine-5~-monophosphate dehydrogenase OS=Mycobacterium bovis (strain BCG / Pasteur 1173P2) GN=guaB2 PE=3 SV=1	73	55060	5	2	4	1	8.3
tr|A0A0H3M7I0|A0A0H3M7I0_MYCBP	Uncharacterized protein OS=Mycobacterium bovis (strain BCG / Pasteur 1173P2) GN=BCG_2037c PE=4 SV=1	73	11163	7	2	4	1	21.2
tr|A0A0H3MA85|A0A0H3MA85_MYCBP	Probable anion transporter atpase OS=Mycobacterium bovis (strain BCG / Pasteur 1173P2) GN=BCG_3739 PE=4 SV=1	73	41549	4	2	3	1	7.3
tr|A0A0H3MA71|A0A0H3MA71_MYCBP	Uncharacterized protein OS=Mycobacterium bovis (strain BCG / Pasteur 1173P2) GN=BCG_3913 PE=4 SV=1	73	23796	6	2	5	1	19.7
tr|A0A0H3M2Q5|A0A0H3M2Q5_MYCBP	Probable conserved transmembrane protein OS=Mycobacterium bovis (strain BCG / Pasteur 1173P2) GN=BCG_0217c PE=4 SV=1	71	47563	4	2	3	1	6.6
tr|A0A0H3M2U5|A0A0H3M2U5_MYCBP	Ribonuclease VapC OS=Mycobacterium bovis (strain BCG / Pasteur 1173P2) GN=vapC PE=3 SV=1	71	25314	5	2	3	1	14.6
sp|A1KMI5|RIMP_MYCBP	Ribosome maturation factor RimP OS=Mycobacterium bovis (strain BCG / Pasteur 1173P2) GN=rimP PE=3 SV=1	71	19610	6	2	5	2	23
tr|A0A0H3MEF7|A0A0H3MEF7_MYCBP	Probable dihydrolipoamide dehydrogenase lpdA OS=Mycobacterium bovis (strain BCG / Pasteur 1173P2) GN=lpdA PE=4 SV=1	71	49361	2	2	1	1	1.7
sp|A1KG40|HTPX_MYCBP	Protease HtpX homolog OS=Mycobacterium bovis (strain BCG / Pasteur 1173P2) GN=htpX PE=3 SV=1	70	30833	2	2	1	1	4.2
tr|A0A0H3MA79|A0A0H3MA79_MYCBP	Probable transcriptional regulatory protein (Probably crp/fnr-family) OS=Mycobacterium bovis (strain BCG / Pasteur 1173P2) GN=BCG_3734 PE=4 SV=1	70	24759	5	2	4	1	17.4
tr|A0A0H3M2K3|A0A0H3M2K3_MYCBP	Probable elongation factor g fusA2b [second part] OS=Mycobacterium bovis (strain BCG / Pasteur 1173P2) GN=fusA2b PE=4 SV=1	69	76043	3	2	3	2	4.9
tr|A0A0H3M9E6|A0A0H3M9E6_MYCBP	Possible cell division transmembrane protein ftsK OS=Mycobacterium bovis (strain BCG / Pasteur 1173P2) GN=ftsK PE=3 SV=1	69	94633	9	2	6	1	6.1
tr|A0A0H3M2E2|A0A0H3M2E2_MYCBP	Possible udp-glucose-4-epimerase cpsY OS=Mycobacterium bovis (strain BCG / Pasteur 1173P2) GN=cpsY PE=4 SV=1	67	60401	5	2	4	1	8.3
tr|A0A0H3MCD4|A0A0H3MCD4_MYCBP	Uncharacterized protein OS=Mycobacterium bovis (strain BCG / Pasteur 1173P2) GN=BCG_1301 PE=4 SV=1	67	9912	4	2	3	1	32.6
sp|A1KJB5|PYRG_MYCBP	CTP synthase OS=Mycobacterium bovis (strain BCG / Pasteur 1173P2) GN=pyrG PE=3 SV=1	66	63938	3	2	2	1	3.8
tr|A0A0H3M7Y0|A0A0H3M7Y0_MYCBP	Probable conserved lipoprotein lppY OS=Mycobacterium bovis (strain BCG / Pasteur 1173P2) GN=lppY PE=4 SV=1	66	33968	3	2	2	1	5.6
sp|A1KJ60|RL20_MYCBP	50S ribosomal protein L20 OS=Mycobacterium bovis (strain BCG / Pasteur 1173P2) GN=rplT PE=3 SV=1	65	14518	2	2	2	2	13.2
sp|A1KKF2|PSA_MYCBP	Proteasome subunit alpha OS=Mycobacterium bovis (strain BCG / Pasteur 1173P2) GN=prcA PE=3 SV=1	65	26764	5	2	3	1	9.3
tr|A0A0H3MAJ0|A0A0H3MAJ0_MYCBP	Uncharacterized protein OS=Mycobacterium bovis (strain BCG / Pasteur 1173P2) GN=BCG_1610 PE=4 SV=1	65	16337	4	2	3	1	23.6
sp|A1KLV6|PDXS_MYCBP	Pyridoxal 5~-phosphate synthase subunit PdxS OS=Mycobacterium bovis (strain BCG / Pasteur 1173P2) GN=pdxS PE=3 SV=1	64	31402	9	2	5	2	20.7
sp|A1KIM6|PGK_MYCBP	Phosphoglycerate kinase OS=Mycobacterium bovis (strain BCG / Pasteur 1173P2) GN=pgk PE=3 SV=1	64	42600	3	2	2	1	6.8
tr|A0A0H3M7L3|A0A0H3M7L3_MYCBP	Putative succinate dehydrogenase [membrane anchor subunit] OS=Mycobacterium bovis (strain BCG / Pasteur 1173P2) GN=BCG_0287c PE=4 SV=1	63	31456	3	2	2	1	11.7
tr|A0A0H3M8C8|A0A0H3M8C8_MYCBP	Uncharacterized protein OS=Mycobacterium bovis (strain BCG / Pasteur 1173P2) GN=BCG_2976c PE=4 SV=1	63	36251	6	2	2	1	5.3
tr|A0A0H3M4D1|A0A0H3M4D1_MYCBP	Probable membrane protein OS=Mycobacterium bovis (strain BCG / Pasteur 1173P2) GN=BCG_1291c PE=4 SV=1	62	20433	5	2	4	1	12.8
tr|A0A0H3M7U5|A0A0H3M7U5_MYCBP	Probable daunorubicin-DIM-transport ATP-binding protein ABC transporter drrA OS=Mycobacterium bovis (strain BCG / Pasteur 1173P2) GN=drrA PE=4 SV=1	62	35888	6	2	4	1	12.4
tr|A0A0H3MAL2|A0A0H3MAL2_MYCBP	Delta-aminolevulinic acid dehydratase OS=Mycobacterium bovis (strain BCG / Pasteur 1173P2) GN=hemB PE=3 SV=1	60	34892	2	2	2	2	3.3
tr|A0A0H3MC04|A0A0H3MC04_MYCBP	Possible conserved membrane protein OS=Mycobacterium bovis (strain BCG / Pasteur 1173P2) GN=BCG_2219 PE=4 SV=1	60	24471	5	2	3	2	13.5
tr|A0A0H3MGY7|A0A0H3MGY7_MYCBP	Cytochrome c oxidase subunit 1 OS=Mycobacterium bovis (strain BCG / Pasteur 1173P2) GN=ctaD PE=3 SV=1	60	63859	2	2	1	1	1.4
tr|A0A0H3MC30|A0A0H3MC30_MYCBP	Peroxiredoxin AhpE OS=Mycobacterium bovis (strain BCG / Pasteur 1173P2) GN=ahpE PE=4 SV=1	59	16866	3	2	2	1	13.7
sp|A1KJ66|SYFA_MYCBP	Phenylalanine--tRNA ligase alpha subunit OS=Mycobacterium bovis (strain BCG / Pasteur 1173P2) GN=pheS PE=3 SV=1	59	37449	3	2	2	1	5.3
tr|A0A0H3M4F7|A0A0H3M4F7_MYCBP	UvrABC system protein A OS=Mycobacterium bovis (strain BCG / Pasteur 1173P2) GN=uvrA PE=3 SV=1	59	106807	11	2	7	1	6.9
tr|A0A0H3M3L6|A0A0H3M3L6_MYCBP	Probable conserved transmembrane protein OS=Mycobacterium bovis (strain BCG / Pasteur 1173P2) GN=BCG_1008 PE=4 SV=1	59	30185	2	2	1	1	3
tr|A0A0H3M5J5|A0A0H3M5J5_MYCBP	Iron-sulfur cluster carrier protein OS=Mycobacterium bovis (strain BCG / Pasteur 1173P2) GN=mrp PE=3 SV=1	59	41095	9	2	5	1	13.3
tr|A0A0H3M9Y7|A0A0H3M9Y7_MYCBP	Probable conserved mce associated transmembrane protein OS=Mycobacterium bovis (strain BCG / Pasteur 1173P2) GN=BCG_0213 PE=4 SV=1	58	35502	4	2	3	1	8.4
tr|A0A0H3MAV0|A0A0H3MAV0_MYCBP	Methoxy mycolic acid synthase 4 mmaA4 OS=Mycobacterium bovis (strain BCG / Pasteur 1173P2) GN=mmaA4 PE=4 SV=1	58	34956	2	2	1	1	2.3
tr|A0A0H3M5H1|A0A0H3M5H1_MYCBP	Putative initiation inhibitor protein OS=Mycobacterium bovis (strain BCG / Pasteur 1173P2) GN=BCG_1747 PE=4 SV=1	58	34674	4	2	3	2	7.9
tr|A0A0H3MCJ2|A0A0H3MCJ2_MYCBP	Uncharacterized protein OS=Mycobacterium bovis (strain BCG / Pasteur 1173P2) GN=BCG_1361 PE=3 SV=1	57	22645	4	2	2	1	10.1
tr|A0A0H3MI89|A0A0H3MI89_MYCBP	Conserved hypothetical mce associated protein OS=Mycobacterium bovis (strain BCG / Pasteur 1173P2) GN=BCG_3556c PE=4 SV=1	57	18052	5	2	3	1	14.4
tr|A0A0H3MAN3|A0A0H3MAN3_MYCBP	Probable O-antigen/lipopolysaccharide transport ATP-binding protein ABC transporter rfbE OS=Mycobacterium bovis (strain BCG / Pasteur 1173P2) GN=rbfE PE=4 SV=1	57	30031	4	2	2	1	6.6
tr|A0A0H3MF83|A0A0H3MF83_MYCBP	Inorganic pyrophosphatase OS=Mycobacterium bovis (strain BCG / Pasteur 1173P2) GN=ppa PE=3 SV=1	56	18374	5	2	3	1	19.1
tr|A0A0H3MGN5|A0A0H3MGN5_MYCBP	Signal peptidase I OS=Mycobacterium bovis (strain BCG / Pasteur 1173P2) GN=lepB PE=3 SV=1	56	32201	3	2	2	1	5.8
tr|A0A0H3M7F6|A0A0H3M7F6_MYCBP	Probable proline and glycine rich transmembrane protein OS=Mycobacterium bovis (strain BCG / Pasteur 1173P2) GN=BCG_2583 PE=4 SV=1	56	33288	2	2	1	1	2.8
tr|A0A0H3M8R8|A0A0H3M8R8_MYCBP	Possible globin (Oxygen-binding protein) glbO OS=Mycobacterium bovis (strain BCG / Pasteur 1173P2) GN=glbO PE=4 SV=1	56	14997	2	2	1	1	7.8
tr|A0A0H3MA94|A0A0H3MA94_MYCBP	Probable riboflavin synthase alpha chain ribC OS=Mycobacterium bovis (strain BCG / Pasteur 1173P2) GN=ribC PE=4 SV=1	56	21421	8	2	4	1	15.9
sp|A1KJ69|ARGC_MYCBP	N-acetyl-gamma-glutamyl-phosphate reductase OS=Mycobacterium bovis (strain BCG / Pasteur 1173P2) GN=argC PE=3 SV=1	56	36453	7	2	4	1	9.9
tr|A0A0H3M2G5|A0A0H3M2G5_MYCBP	Uncharacterized protein OS=Mycobacterium bovis (strain BCG / Pasteur 1173P2) GN=BCG_0112 PE=4 SV=1	55	29717	4	2	3	1	10.6
tr|A0A0H3MFH5|A0A0H3MFH5_MYCBP	Uncharacterized protein OS=Mycobacterium bovis (strain BCG / Pasteur 1173P2) GN=BCG_3782c PE=4 SV=1	55	47451	5	2	4	1	9
tr|A0A0H3MBT4|A0A0H3MBT4_MYCBP	Probable conserved lipoprotein LppL OS=Mycobacterium bovis (strain BCG / Pasteur 1173P2) GN=lppL PE=4 SV=1	55	36871	4	2	3	2	9.8
tr|A0A0H3M7M5|A0A0H3M7M5_MYCBP	Probable periplasmic iron-transport lipoprotein OS=Mycobacterium bovis (strain BCG / Pasteur 1173P2) GN=BCG_0303c PE=4 SV=1	55	35373	3	2	2	1	6.1
tr|A0A0H3MCS3|A0A0H3MCS3_MYCBP	Carbamoyl-phosphate synthase large chain OS=Mycobacterium bovis (strain BCG / Pasteur 1173P2) GN=carB PE=3 SV=1	55	119743	11	2	6	1	4.7
tr|A0A0H3M0R3|A0A0H3M0R3_MYCBP	Secreted antigen 85-c fbpC (85C) OS=Mycobacterium bovis (strain BCG / Pasteur 1173P2) GN=fbpC PE=4 SV=1	54	36805	4	2	2	1	5.3
tr|A0A0H3M2D9|A0A0H3M2D9_MYCBP	Uncharacterized protein OS=Mycobacterium bovis (strain BCG / Pasteur 1173P2) GN=BCG_0851c PE=4 SV=1	54	36139	3	2	2	2	6.9
tr|A0A0H3MA35|A0A0H3MA35_MYCBP	Small secreted protein OS=Mycobacterium bovis (strain BCG / Pasteur 1173P2) GN=BCG_0274c PE=4 SV=1	53	5830	2	2	1	1	28.1
tr|A0A0H3M6H3|A0A0H3M6H3_MYCBP	Probable oxidoreductase OS=Mycobacterium bovis (strain BCG / Pasteur 1173P2) GN=BCG_2146c PE=3 SV=1	53	31426	5	2	5	2	17.1
tr|A0A0H3M2K7|A0A0H3M2K7_MYCBP	Uncharacterized protein OS=Mycobacterium bovis (strain BCG / Pasteur 1173P2) GN=TB27.3 PE=4 SV=1	53	27382	2	2	1	1	7.7
tr|A0A0H3MFM6|A0A0H3MFM6_MYCBP	Diacylglycerol O-acyltransferase OS=Mycobacterium bovis (strain BCG / Pasteur 1173P2) GN=BCG_2502c PE=3 SV=1	52	52505	8	2	6	2	9
tr|A0A0H3MB78|A0A0H3MB78_MYCBP	Uncharacterized protein OS=Mycobacterium bovis (strain BCG / Pasteur 1173P2) GN=BCG_1874c PE=4 SV=1	52	10432	4	2	2	1	18.4
tr|A0A0H3M9B9|A0A0H3M9B9_MYCBP	Uncharacterized protein OS=Mycobacterium bovis (strain BCG / Pasteur 1173P2) GN=BCG_3583 PE=4 SV=1	52	26000	5	2	3	2	9.7
tr|A0A0H3MDG1|A0A0H3MDG1_MYCBP	Uncharacterized protein OS=Mycobacterium bovis (strain BCG / Pasteur 1173P2) GN=TB15.3 PE=3 SV=1	52	15303	3	2	2	1	22.6
tr|A0A0H3MA70|A0A0H3MA70_MYCBP	Putative lipoprotein lprF OS=Mycobacterium bovis (strain BCG / Pasteur 1173P2) GN=lprF PE=4 SV=1	52	26949	3	2	2	1	9.2
tr|A0A0H3M7E1|A0A0H3M7E1_MYCBP	Uncharacterized protein OS=Mycobacterium bovis (strain BCG / Pasteur 1173P2) GN=TB18.5 PE=4 SV=1	51	17784	4	2	2	1	11.8
tr|A0A0H3MBW0|A0A0H3MBW0_MYCBP	Phospho-2-dehydro-3-deoxyheptonate aldolase OS=Mycobacterium bovis (strain BCG / Pasteur 1173P2) GN=aroG PE=3 SV=1	51	50909	4	2	3	1	7.4
tr|A0A0G2Q9K0|A0A0G2Q9K0_MYCBP	Phosphate-specific transport system accessory protein PhoU OS=Mycobacterium bovis (strain BCG / Pasteur 1173P2) GN=phoY1_1 PE=3 SV=1	51	24941	7	2	5	1	21.3
tr|A0A0H3MAK0|A0A0H3MAK0_MYCBP	Probable conserved membrane protein OS=Mycobacterium bovis (strain BCG / Pasteur 1173P2) GN=BCG_0520c PE=4 SV=1	50	37139	5	2	4	1	18.1
sp|A1KGI3|RL4_MYCBP	50S ribosomal protein L4 OS=Mycobacterium bovis (strain BCG / Pasteur 1173P2) GN=rplD PE=3 SV=1	50	23729	7	2	3	1	12.1
tr|A0A0H3MFF9|A0A0H3MFF9_MYCBP	Probable sulfate-binding lipoprotein subI OS=Mycobacterium bovis (strain BCG / Pasteur 1173P2) GN=subI PE=4 SV=1	50	37566	2	2	1	1	3.1
tr|A0A0H3MCY3|A0A0H3MCY3_MYCBP	Possible conserved lipoprotein OS=Mycobacterium bovis (strain BCG / Pasteur 1173P2) GN=BCG_2608c PE=4 SV=1	50	58868	8	2	5	1	8.8
tr|A0A0H3M588|A0A0H3M588_MYCBP	Uncharacterized protein OS=Mycobacterium bovis (strain BCG / Pasteur 1173P2) GN=BCG_2045c PE=3 SV=1	49	31550	3	2	1	1	2.7
sp|A1KLN1|EFP_MYCBP	Elongation factor P OS=Mycobacterium bovis (strain BCG / Pasteur 1173P2) GN=efp PE=3 SV=1	49	20395	4	2	3	1	8.6
sp|A1KGC0|RL11_MYCBP	50S ribosomal protein L11 OS=Mycobacterium bovis (strain BCG / Pasteur 1173P2) GN=rplK PE=3 SV=1	49	15051	3	2	3	2	14.8
tr|A0A0H3M7R0|A0A0H3M7R0_MYCBP	Possible beta-1,3-glucanase OS=Mycobacterium bovis (strain BCG / Pasteur 1173P2) GN=BCG_0355 PE=4 SV=1	48	32252	6	2	3	1	6.5
tr|A0A0H3M2D6|A0A0H3M2D6_MYCBP	Probable transcriptional regulatory protein (Probably gntR-FAMILY) OS=Mycobacterium bovis (strain BCG / Pasteur 1173P2) GN=BCG_0074c PE=4 SV=1	47	27482	5	2	3	2	11.5
tr|A0A0H3M8B2|A0A0H3M8B2_MYCBP	Probable NADH dehydrogenase I (Chain M) nuoM OS=Mycobacterium bovis (strain BCG / Pasteur 1173P2) GN=nuoM PE=4 SV=1	47	59240	3	2	2	1	4
tr|A0A0H3M922|A0A0H3M922_MYCBP	Possible transcriptional regulatory protein (Probably tetR-family) OS=Mycobacterium bovis (strain BCG / Pasteur 1173P2) GN=BCG_3278c PE=4 SV=1	46	22843	4	2	4	2	18
tr|A0A0H3MF09|A0A0H3MF09_MYCBP	Uncharacterized protein OS=Mycobacterium bovis (strain BCG / Pasteur 1173P2) GN=BCG_2228 PE=4 SV=1	45	39807	3	2	2	1	6.9
tr|A0A0H3MD45|A0A0H3MD45_MYCBP	Uncharacterized protein OS=Mycobacterium bovis (strain BCG / Pasteur 1173P2) GN=BCG_2693 PE=4 SV=1	45	22616	8	2	5	2	17.1
sp|A1KGF0|END4_MYCBP	Probable endonuclease 4 OS=Mycobacterium bovis (strain BCG / Pasteur 1173P2) GN=nfo PE=3 SV=1	45	27114	2	2	1	1	2.8
tr|A0A0H3MA21|A0A0H3MA21_MYCBP	ATP synthase subunit a OS=Mycobacterium bovis (strain BCG / Pasteur 1173P2) GN=atpB PE=3 SV=1	44	27506	2	2	1	1	4
tr|A0A0H3MJG7|A0A0H3MJG7_MYCBP	Possible conserved membrane protein OS=Mycobacterium bovis (strain BCG / Pasteur 1173P2) GN=BCG_3937c PE=4 SV=1	44	50650	5	2	3	1	3.9
tr|A0A0H3M4U6|A0A0H3M4U6_MYCBP	Succinate--CoA ligase [ADP-forming] subunit alpha OS=Mycobacterium bovis (strain BCG / Pasteur 1173P2) GN=sucD PE=3 SV=1	44	31238	9	2	3	1	11.2
tr|A0A0H3M0P5|A0A0H3M0P5_MYCBP	Probable cation-transporter atpase I ctpI OS=Mycobacterium bovis (strain BCG / Pasteur 1173P2) GN=ctpI PE=4 SV=1	44	168099	6	2	6	2	4.2
tr|A0A0H3M524|A0A0H3M524_MYCBP	Uncharacterized protein OS=Mycobacterium bovis (strain BCG / Pasteur 1173P2) GN=BCG_1966 PE=4 SV=1	44	28625	3	2	2	1	6.2
tr|A0A0H3M1R0|A0A0H3M1R0_MYCBP	Probable transcriptional regulatory protein OS=Mycobacterium bovis (strain BCG / Pasteur 1173P2) GN=BCG_0515 PE=4 SV=1	43	15412	3	2	3	2	22.1
tr|A0A0H3M7Y2|A0A0H3M7Y2_MYCBP	Uncharacterized protein OS=Mycobacterium bovis (strain BCG / Pasteur 1173P2) GN=BCG_2204c PE=4 SV=1	43	41366	4	2	3	1	6.5
tr|A0A0H3M824|A0A0H3M824_MYCBP	Putative dehydrogenase/reductase OS=Mycobacterium bovis (strain BCG / Pasteur 1173P2) GN=BCG_0478c PE=4 SV=1	43	33686	3	2	2	1	9
sp|A1KEW6|Y182_MYCBP	Putative S-adenosyl-L-methionine-dependent methyltransferase BCG_0182 OS=Mycobacterium bovis (strain BCG / Pasteur 1173P2) GN=BCG_0182 PE=3 SV=1	42	33995	4	2	2	1	6.1
tr|A0A0H3M4I3|A0A0H3M4I3_MYCBP	Possible long-chain acyl-CoA synthase OS=Mycobacterium bovis (strain BCG / Pasteur 1173P2) GN=BCG_1721 PE=4 SV=1	42	107555	10	2	7	2	7.3
tr|A0A0H3MAR7|A0A0H3MAR7_MYCBP	Two component sensory transduction transcriptional regulatory protein mtrA OS=Mycobacterium bovis (strain BCG / Pasteur 1173P2) GN=mtrA PE=4 SV=1	41	25320	3	2	1	1	5.7
tr|A0A0H3MCM3|A0A0H3MCM3_MYCBP	Probable hydrolase OS=Mycobacterium bovis (strain BCG / Pasteur 1173P2) GN=BCG_1395 PE=4 SV=1	41	34331	7	2	3	1	6.7
tr|A0A0H3M0J3|A0A0H3M0J3_MYCBP	Uncharacterized protein OS=Mycobacterium bovis (strain BCG / Pasteur 1173P2) GN=BCG_0065 PE=4 SV=1	41	14073	2	2	1	1	6.1
tr|A0A0H3M619|A0A0H3M619_MYCBP	Possible transcriptional regulatory protein OS=Mycobacterium bovis (strain BCG / Pasteur 1173P2) GN=BCG_1995 PE=4 SV=1	41	16807	6	2	2	1	11.4
tr|A0A0H3MBL0|A0A0H3MBL0_MYCBP	Uncharacterized protein OS=Mycobacterium bovis (strain BCG / Pasteur 1173P2) GN=BCG_2036 PE=4 SV=1	40	15615	3	2	3	2	14.5
tr|A0A0H3MC34|A0A0H3MC34_MYCBP	Malonyl CoA-acyl carrier protein transacylase fabD OS=Mycobacterium bovis (strain BCG / Pasteur 1173P2) GN=fabD PE=4 SV=1	40	30940	4	2	3	2	8.9
tr|A0A0H3MAB0|A0A0H3MAB0_MYCBP	Putative glycerophosphoryl diester phosphodiesterase glpQ2 OS=Mycobacterium bovis (strain BCG / Pasteur 1173P2) GN=glpQ2 PE=4 SV=1	40	28415	3	2	2	2	9.4
tr|A0A0H3M7F2|A0A0H3M7F2_MYCBP	Endolytic murein transglycosylase OS=Mycobacterium bovis (strain BCG / Pasteur 1173P2) GN=mltG PE=3 SV=1	40	45617	7	2	3	1	6.7
tr|A0A0H3MFH1|A0A0H3MFH1_MYCBP	Uncharacterized protein OS=Mycobacterium bovis (strain BCG / Pasteur 1173P2) GN=BCG_2427c PE=4 SV=1	40	61630	5	2	3	1	4
sp|A1KGL4|KAD_MYCBP	Adenylate kinase OS=Mycobacterium bovis (strain BCG / Pasteur 1173P2) GN=adk PE=3 SV=1	40	20113	2	2	1	1	6.1
tr|A0A0H3M801|A0A0H3M801_MYCBP	Probable zinc protease pepR OS=Mycobacterium bovis (strain BCG / Pasteur 1173P2) GN=pepR PE=3 SV=1	39	47271	7	2	4	1	7.3
tr|A0A0H3MC00|A0A0H3MC00_MYCBP	Uncharacterized protein OS=Mycobacterium bovis (strain BCG / Pasteur 1173P2) GN=BCG_1117 PE=4 SV=1	39	37172	2	2	2	2	4.5
tr|A0A0H3MIY8|A0A0H3MIY8_MYCBP	Uncharacterized protein OS=Mycobacterium bovis (strain BCG / Pasteur 1173P2) GN=BCG_3779 PE=4 SV=1	38	53286	7	2	5	2	8.7
tr|A0A0H3M454|A0A0H3M454_MYCBP	Transcription termination/antitermination protein NusG OS=Mycobacterium bovis (strain BCG / Pasteur 1173P2) GN=nusG PE=3 SV=1	38	25431	2	2	2	2	8.8
tr|A0A0H3M4F2|A0A0H3M4F2_MYCBP	UvrABC system protein B OS=Mycobacterium bovis (strain BCG / Pasteur 1173P2) GN=uvrB PE=3 SV=1	38	78179	14	2	6	1	10.3
tr|A0A0H3M7K8|A0A0H3M7K8_MYCBP	Probable acyl-CoA dehydrogenase fadE5 OS=Mycobacterium bovis (strain BCG / Pasteur 1173P2) GN=fadE5 PE=3 SV=1	37	66031	7	2	5	2	7.9
tr|A0A0H3MCU8|A0A0H3MCU8_MYCBP	Probable amino acid decarboxylase OS=Mycobacterium bovis (strain BCG / Pasteur 1173P2) GN=BCG_2553c PE=4 SV=1	35	106362	8	2	6	2	6
tr|A0A0H3MDA9|A0A0H3MDA9_MYCBP	Uncharacterized protein OS=Mycobacterium bovis (strain BCG / Pasteur 1173P2) GN=BCG_1636c PE=4 SV=1	35	14883	2	2	1	1	6.6
tr|A0A0H3M0L1|A0A0H3M0L1_MYCBP	Uncharacterized protein OS=Mycobacterium bovis (strain BCG / Pasteur 1173P2) GN=BCG_0090 PE=4 SV=1	35	25849	2	2	1	1	4.3
tr|A0A0H3MB99|A0A0H3MB99_MYCBP	Uncharacterized protein OS=Mycobacterium bovis (strain BCG / Pasteur 1173P2) GN=BCG_0906 PE=4 SV=1	34	16335	2	2	1	1	6.8
tr|A0A0H3M6K5|A0A0H3M6K5_MYCBP	Uncharacterized protein OS=Mycobacterium bovis (strain BCG / Pasteur 1173P2) GN=BCG_1686 PE=4 SV=1	33	34019	4	2	2	1	3.5
tr|A0A0H3MBF7|A0A0H3MBF7_MYCBP	Uncharacterized protein OS=Mycobacterium bovis (strain BCG / Pasteur 1173P2) GN=BCG_0970 PE=4 SV=1	33	17461	7	2	4	1	25.9
tr|A0A0H3M2E7|A0A0H3M2E7_MYCBP	Probable conserved transmembrane protein OS=Mycobacterium bovis (strain BCG / Pasteur 1173P2) GN=BCG_0539 PE=4 SV=1	33	33072	3	2	2	1	7.1
sp|A1KMV3|RNMT_MYCBP	Rhamnosyl O-methyltransferase OS=Mycobacterium bovis (strain BCG / Pasteur 1173P2) GN=BCG_2980c PE=3 SV=1	33	27884	8	2	4	1	12.7
sp|A1KM64|DAPF_MYCBP	Diaminopimelate epimerase OS=Mycobacterium bovis (strain BCG / Pasteur 1173P2) GN=dapF PE=3 SV=1	32	29964	6	2	3	1	10
tr|A0A0H3MAE3|A0A0H3MAE3_MYCBP	Possible rna methyltransferase OS=Mycobacterium bovis (strain BCG / Pasteur 1173P2) GN=BCG_0418c PE=4 SV=1	32	20013	6	2	4	1	13.1
tr|A0A0H3M745|A0A0H3M745_MYCBP	Probable ferredoxin-dependant nitrite reductase nirA OS=Mycobacterium bovis (strain BCG / Pasteur 1173P2) GN=nirA PE=3 SV=1	32	63358	6	2	5	1	8.3
tr|A0A0H3MDN8|A0A0H3MDN8_MYCBP	Probable conserved transmembrane protein OS=Mycobacterium bovis (strain BCG / Pasteur 1173P2) GN=BCG_1746 PE=4 SV=1	32	51184	3	2	2	1	3.5
tr|A0A0H3MBU7|A0A0H3MBU7_MYCBP	Putative polyketide synthase pks16 OS=Mycobacterium bovis (strain BCG / Pasteur 1173P2) GN=pks16 PE=4 SV=1	32	58715	5	2	3	1	4.6
tr|A0A0H3MD27|A0A0H3MD27_MYCBP	Probable methylmalonyl-CoA mutase small subunit mutA OS=Mycobacterium bovis (strain BCG / Pasteur 1173P2) GN=mutA PE=4 SV=1	31	64933	11	2	9	2	11.9
sp|A1KGJ0|RL29_MYCBP	50S ribosomal protein L29 OS=Mycobacterium bovis (strain BCG / Pasteur 1173P2) GN=rpmC PE=3 SV=1	31	8854	9	2	6	2	54.5
sp|A1KKJ6|MURG_MYCBP	UDP-N-acetylglucosamine--N-acetylmuramyl-(pentapeptide) pyrophosphoryl-undecaprenol N-acetylglucosamine transferase OS=Mycobacterium bovis (strain BCG / Pasteur 1173P2) GN=murG PE=3 SV=1	30	42003	7	2	5	1	11
tr|A0A0H3MCM6|A0A0H3MCM6_MYCBP	Glutamine-dependent NAD(+) synthetase OS=Mycobacterium bovis (strain BCG / Pasteur 1173P2) GN=nadE PE=3 SV=1	29	74921	8	2	5	1	6
tr|A0A0H3M6M1|A0A0H3M6M1_MYCBP	Uncharacterized protein OS=Mycobacterium bovis (strain BCG / Pasteur 1173P2) GN=BCG_2206c PE=4 SV=1	29	39788	4	2	3	1	8.1
tr|A0A0H3MCW7|A0A0H3MCW7_MYCBP	Uncharacterized protein OS=Mycobacterium bovis (strain BCG / Pasteur 1173P2) GN=BCG_1489c PE=4 SV=1	28	29893	3	2	2	1	9.8
tr|A0A0H3MFZ4|A0A0H3MFZ4_MYCBP	Uncharacterized protein OS=Mycobacterium bovis (strain BCG / Pasteur 1173P2) GN=BCG_3955c PE=4 SV=1	28	30033	6	2	4	1	12.3
tr|A0A0H3MB85|A0A0H3MB85_MYCBP	Uncharacterized protein OS=Mycobacterium bovis (strain BCG / Pasteur 1173P2) GN=BCG_3504 PE=4 SV=1	27	29223	6	2	5	1	18.9
tr|A0A0H3M7D5|A0A0H3M7D5_MYCBP	Probable acyl-CoA dehydrogenase fadE2 OS=Mycobacterium bovis (strain BCG / Pasteur 1173P2) GN=fadE2 PE=3 SV=1	27	44657	6	2	4	1	9.9
tr|A0A0H3M6U0|A0A0H3M6U0_MYCBP	Cobalamin biosynthesis protein CobD OS=Mycobacterium bovis (strain BCG / Pasteur 1173P2) GN=cobD PE=3 SV=1	27	33212	8	2	5	1	12.5
tr|A0A0H3MGP9|A0A0H3MGP9_MYCBP	Uncharacterized protein OS=Mycobacterium bovis (strain BCG / Pasteur 1173P2) GN=BCG_2945c PE=4 SV=1	27	14959	2	2	1	1	5.1
tr|A0A0H3MA54|A0A0H3MA54_MYCBP	Uncharacterized protein OS=Mycobacterium bovis (strain BCG / Pasteur 1173P2) GN=BCG_3719 PE=4 SV=1	27	30930	5	2	2	1	8.4
tr|A0A0H3M1U2|A0A0H3M1U2_MYCBP	Possible thioredoxin protein OS=Mycobacterium bovis (strain BCG / Pasteur 1173P2) GN=BCG_0569 PE=4 SV=1	26	23375	7	2	5	2	17.6
tr|A0A0H3M2H1|A0A0H3M2H1_MYCBP	Uncharacterized protein OS=Mycobacterium bovis (strain BCG / Pasteur 1173P2) GN=BCG_0573 PE=4 SV=1	26	43256	2	2	1	1	2.5
tr|A0A0H3MAQ2|A0A0H3MAQ2_MYCBP	Galactofuranosyl transferase OS=Mycobacterium bovis (strain BCG / Pasteur 1173P2) GN=BCG_3870c PE=4 SV=1	26	71861	8	2	5	2	7.4
tr|A0A0H3MET2|A0A0H3MET2_MYCBP	FtsW-like protein FtsW OS=Mycobacterium bovis (strain BCG / Pasteur 1173P2) GN=ftsW PE=3 SV=1	26	56358	5	2	3	1	4.4
tr|A0A0G2Q9F9|A0A0G2Q9F9_MYCBP	Cell wall synthesis protein CwsA OS=Mycobacterium bovis (strain BCG / Pasteur 1173P2) GN=cwsA PE=3 SV=1	26	15671	3	2	2	1	8.3
tr|A0A0H3M3S1|A0A0H3M3S1_MYCBP	Uncharacterized protein OS=Mycobacterium bovis (strain BCG / Pasteur 1173P2) GN=BCG_1078 PE=4 SV=1	26	35448	4	2	2	1	5.8
tr|A0A0H3M191|A0A0H3M191_MYCBP	Probable glutamine-transport atp-binding protein ABC transporter glnQ OS=Mycobacterium bovis (strain BCG / Pasteur 1173P2) GN=BCG_0104 PE=4 SV=1	25	35893	6	2	4	1	10.3
tr|A0A0H3MF01|A0A0H3MF01_MYCBP	Probable transmembrane cytochrome C oxidase (Subunit ii) ctaC OS=Mycobacterium bovis (strain BCG / Pasteur 1173P2) GN=ctaC PE=4 SV=1	25	40682	4	2	3	1	7.7
tr|A0A0H3MH21|A0A0H3MH21_MYCBP	Uncharacterized protein OS=Mycobacterium bovis (strain BCG / Pasteur 1173P2) GN=BCG_3104c PE=4 SV=1	25	30160	5	2	4	1	12
tr|A0A0H3M1Z8|A0A0H3M1Z8_MYCBP	Isoniazid inductible gene protein iniA OS=Mycobacterium bovis (strain BCG / Pasteur 1173P2) GN=iniA PE=4 SV=1	25	70175	14	2	6	1	8.6
tr|A0A0H3M7C1|A0A0H3M7C1_MYCBP	PE-PGRS family protein OS=Mycobacterium bovis (strain BCG / Pasteur 1173P2) GN=PE_PGRS2 PE=4 SV=1	24	44724	2	2	1	1	2.6
tr|A0A0H3M6L2|A0A0H3M6L2_MYCBP	Uncharacterized protein OS=Mycobacterium bovis (strain BCG / Pasteur 1173P2) GN=BCG_2552c PE=4 SV=1	24	7989	2	2	1	1	10.8
tr|A0A0H3M8P9|A0A0H3M8P9_MYCBP	Uncharacterized protein OS=Mycobacterium bovis (strain BCG / Pasteur 1173P2) GN=BCG_3100c PE=3 SV=1	24	33194	3	2	3	2	7.2
tr|A0A0H3M6K1|A0A0H3M6K1_MYCBP	Uncharacterized protein OS=Mycobacterium bovis (strain BCG / Pasteur 1173P2) GN=BCG_2536c PE=4 SV=1	23	46056	8	2	2	1	3.6
tr|A0A0H3MBS3|A0A0H3MBS3_MYCBP	Probable adhesion component transport transmembrane protein ABC transporter OS=Mycobacterium bovis (strain BCG / Pasteur 1173P2) GN=BCG_1042 PE=4 SV=1	23	93612	9	2	4	1	4.4
tr|A0A0H3M7E8|A0A0H3M7E8_MYCBP	Ribonuclease VapC OS=Mycobacterium bovis (strain BCG / Pasteur 1173P2) GN=vapC PE=3 SV=1	23	13752	2	2	1	1	6.4
tr|A0A0H3M7I5|A0A0H3M7I5_MYCBP	Putative transposase OS=Mycobacterium bovis (strain BCG / Pasteur 1173P2) GN=BCG_2830 PE=4 SV=1	22	52420	8	2	7	1	11.3
sp|A1KKY1|CDH_MYCBP	CDP-diacylglycerol pyrophosphatase OS=Mycobacterium bovis (strain BCG / Pasteur 1173P2) GN=cdh PE=3 SV=1	22	28819	3	2	1	1	3.5
tr|A0A0H3MJ00|A0A0H3MJ00_MYCBP	Possible transferase OS=Mycobacterium bovis (strain BCG / Pasteur 1173P2) GN=BCG_3789 PE=4 SV=1	22	85619	3	2	2	1	2.3
tr|A0A0H3M4U0|A0A0H3M4U0_MYCBP	Probable drugs-transport transmembrane ATP-binding protein ABC transporter OS=Mycobacterium bovis (strain BCG / Pasteur 1173P2) GN=BCG_1854c PE=4 SV=1	21	71487	5	2	4	2	6.3
tr|A0A0H3MAS3|A0A0H3MAS3_MYCBP	Uncharacterized protein OS=Mycobacterium bovis (strain BCG / Pasteur 1173P2) GN=BCG_3875c PE=4 SV=1	21	28600	4	2	1	1	5.5
tr|A0A0H3M717|A0A0H3M717_MYCBP	Possible oxidoreductase OS=Mycobacterium bovis (strain BCG / Pasteur 1173P2) GN=BCG_1891c PE=4 SV=1	21	33256	2	2	1	1	2.6
tr|A0A0H3M240|A0A0H3M240_MYCBP	Possible secreted protein OS=Mycobacterium bovis (strain BCG / Pasteur 1173P2) GN=BCG_0435c PE=4 SV=1	21	21927	2	2	1	1	4.7
tr|A0A0H3MAY8|A0A0H3MAY8_MYCBP	Protein translocase subunit SecY OS=Mycobacterium bovis (strain BCG / Pasteur 1173P2) GN=secY PE=3 SV=1	20	47752	3	2	2	1	3.6
tr|A0A0H3MAB2|A0A0H3MAB2_MYCBP	Conserved membrane protein OS=Mycobacterium bovis (strain BCG / Pasteur 1173P2) GN=BCG_1492 PE=4 SV=1	20	65552	3	2	2	1	3.1
sp|A1KM35|DUT_MYCBP	Deoxyuridine 5~-triphosphate nucleotidohydrolase OS=Mycobacterium bovis (strain BCG / Pasteur 1173P2) GN=dut PE=3 SV=1	20	15793	4	2	3	1	26
tr|A0A0H3M4L1|A0A0H3M4L1_MYCBP	Possible acyl-CoA dehydrogenase fadE14 OS=Mycobacterium bovis (strain BCG / Pasteur 1173P2) GN=fadE14 PE=3 SV=1	19	41496	4	2	2	1	4.7
tr|A0A0H3MET3|A0A0H3MET3_MYCBP	Alanine racemase OS=Mycobacterium bovis (strain BCG / Pasteur 1173P2) GN=alr PE=3 SV=1	18	43531	3	2	2	1	4.2
tr|A0A0H3MI61|A0A0H3MI61_MYCBP	Probable acetolactate synthase (Large subunit) ilvB2 OS=Mycobacterium bovis (strain BCG / Pasteur 1173P2) GN=ilvB2 PE=3 SV=1	18	58076	3	2	2	1	3.4
tr|A0A0H3MA13|A0A0H3MA13_MYCBP	ATP-dependent DNA helicase RecG OS=Mycobacterium bovis (strain BCG / Pasteur 1173P2) GN=recG PE=3 SV=1	18	80609	10	2	7	1	8.5
tr|A0A0H3MG65|A0A0H3MG65_MYCBP	Probable conserved transmembrane protein OS=Mycobacterium bovis (strain BCG / Pasteur 1173P2) GN=BCG_2722 PE=4 SV=1	18	16786	3	2	1	1	4.7
sp|A1KPC9|RS9_MYCBP	30S ribosomal protein S9 OS=Mycobacterium bovis (strain BCG / Pasteur 1173P2) GN=rpsI PE=3 SV=1	18	16426	3	2	2	2	10.6
tr|A0A0H3M7P0|A0A0H3M7P0_MYCBP	Protoporphyrinogen oxidase OS=Mycobacterium bovis (strain BCG / Pasteur 1173P2) GN=hemY PE=3 SV=1	15	46989	3	2	2	1	3.5
tr|A0A0H3M6I3|A0A0H3M6I3_MYCBP	Membrane-anchored adenylyl cyclase cya OS=Mycobacterium bovis (strain BCG / Pasteur 1173P2) GN=cya PE=3 SV=1	15	44933	3	2	2	1	4.5

## Sheet: A60 S2
Table 1SB Proteins proteomically identified in A60 BCG
Protein Accession ID	Protein Names	Protein Score	Protein Mass	Protein Matches	Significant Protein Matches	Protein Sequences	Significant Protein Sequences	Protein Cover
sp|A1KGG5|EFTU_MYCBP	Elongation factor Tu OS=Mycobacterium bovis (strain BCG / Pasteur 1173P2) GN=tuf PE=3 SV=1	2414	43566	61	57	26	24	85.6
tr|A0A0H3MFR6|A0A0H3MFR6_MYCBP	Probable fatty acid synthase fas OS=Mycobacterium bovis (strain BCG / Pasteur 1173P2) GN=fas PE=4 SV=1	2292	326790	68	51	61	47	21.5
sp|A1KGE8|RPOC_MYCBP	DNA-directed RNA polymerase subunit beta~ OS=Mycobacterium bovis (strain BCG / Pasteur 1173P2) GN=rpoC PE=3 SV=1	2166	147303	61	49	49	42	43.8
sp|A1KFH2|DNAK_MYCBP	Chaperone protein DnaK OS=Mycobacterium bovis (strain BCG / Pasteur 1173P2) GN=dnaK PE=1 SV=1	2373	66790	60	48	33	30	42.7
tr|A0A0H3M7W9|A0A0H3M7W9_MYCBP	Chaperone protein ClpB OS=Mycobacterium bovis (strain BCG / Pasteur 1173P2) GN=clpB PE=3 SV=1	1633	92512	54	47	41	37	45.4
sp|A1KGE7|RPOB_MYCBP	DNA-directed RNA polymerase subunit beta OS=Mycobacterium bovis (strain BCG / Pasteur 1173P2) GN=rpoB PE=3 SV=2	1824	130354	50	43	43	36	39
sp|A1KI96|ATPA_MYCBP	ATP synthase subunit alpha OS=Mycobacterium bovis (strain BCG / Pasteur 1173P2) GN=atpA PE=3 SV=1	1548	59480	46	40	25	24	45.7
tr|A0A0H3M591|A0A0H3M591_MYCBP	Heat shock protein hspX OS=Mycobacterium bovis (strain BCG / Pasteur 1173P2) GN=hspX PE=3 SV=1	1578	16217	41	38	15	15	73.6
tr|A0A0H3MGR2|A0A0H3MGR2_MYCBP	Probable multifunctional mycocerosic acid synthase membrane-associated mas OS=Mycobacterium bovis (strain BCG / Pasteur 1173P2) GN=mas PE=4 SV=1	1453	225568	45	38	37	32	19.9
tr|A0A0H3M121|A0A0H3M121_MYCBP	Probable succinate dehydrogenase [iron-sulfur subunit] OS=Mycobacterium bovis (strain BCG / Pasteur 1173P2) GN=BCG_0286c PE=4 SV=1	1609	71092	40	36	30	27	50.6
tr|A0A0H3M7V8|A0A0H3M7V8_MYCBP	Uncharacterized protein OS=Mycobacterium bovis (strain BCG / Pasteur 1173P2) GN=wag31 PE=4 SV=1	1574	28260	42	36	20	18	60.4
tr|A0A0H3MG92|A0A0H3MG92_MYCBP	Conserved 35 kDa alanine rich protein OS=Mycobacterium bovis (strain BCG / Pasteur 1173P2) GN=35kd_ag PE=4 SV=1	2135	29240	44	35	18	14	76.7
tr|A0A0H3MC20|A0A0H3MC20_MYCBP	Polyketide synthase pks13 OS=Mycobacterium bovis (strain BCG / Pasteur 1173P2) GN=pks13 PE=4 SV=1	1256	186629	44	35	35	27	24
tr|A0A0H3M1C1|A0A0H3M1C1_MYCBP	Probable peptide synthetase nrp OS=Mycobacterium bovis (strain BCG / Pasteur 1173P2) GN=nrp PE=4 SV=1	1352	271084	43	33	40	31	19
sp|A1KPA8|CH601_MYCBP	60 kDa chaperonin 1 OS=Mycobacterium bovis (strain BCG / Pasteur 1173P2) GN=groL1 PE=1 SV=1	1597	55843	33	31	21	19	43.4
tr|A0A0H3M5X7|A0A0H3M5X7_MYCBP	Probable isocitrate lyase aceA OS=Mycobacterium bovis (strain BCG / Pasteur 1173P2) GN=aceA PE=4 SV=1	909	85437	39	28	31	25	41
sp|A1KFR2|CH602_MYCBP	60 kDa chaperonin 2 OS=Mycobacterium bovis (strain BCG / Pasteur 1173P2) GN=groL2 PE=3 SV=1	1420	56692	33	27	22	16	35.4
sp|A1KI98|ATPB_MYCBP	ATP synthase subunit beta OS=Mycobacterium bovis (strain BCG / Pasteur 1173P2) GN=atpD PE=3 SV=1	990	53175	33	26	21	18	47.9
tr|A0A0H3MFL9|A0A0H3MFL9_MYCBP	Probable nad-dependent glutamate dehydrogenase gdh OS=Mycobacterium bovis (strain BCG / Pasteur 1173P2) GN=gdh PE=4 SV=1	921	177089	35	25	29	24	20.8
sp|A0A0G2Q9F8|GYRA_MYCBP	DNA gyrase subunit A OS=Mycobacterium bovis (strain BCG / Pasteur 1173P2) GN=gyrA1 PE=1 SV=1	924	92403	33	24	27	20	32.8
tr|A0A0H3M6I9|A0A0H3M6I9_MYCBP	Probable ribosomal protein S1 rpsA OS=Mycobacterium bovis (strain BCG / Pasteur 1173P2) GN=rpsA PE=4 SV=1	867	53199	27	23	21	17	41
sp|A1KMC6|PNP_MYCBP	Polyribonucleotide nucleotidyltransferase OS=Mycobacterium bovis (strain BCG / Pasteur 1173P2) GN=pnp PE=3 SV=1	811	79856	28	23	23	21	29.5
tr|A0A0H3M5S4|A0A0H3M5S4_MYCBP	Dihydrolipoamide acetyltransferase component of pyruvate dehydrogenase complex OS=Mycobacterium bovis (strain BCG / Pasteur 1173P2) GN=dlaT PE=3 SV=1	1314	57096	27	22	12	8	30.9
tr|A0A0H3MA36|A0A0H3MA36_MYCBP	DNA topoisomerase 1 OS=Mycobacterium bovis (strain BCG / Pasteur 1173P2) GN=topA PE=3 SV=1	879	102307	30	21	26	18	29.4
tr|A0A0H3M336|A0A0H3M336_MYCBP	29 kDa antigen cfp29 OS=Mycobacterium bovis (strain BCG / Pasteur 1173P2) GN=cfp29 PE=4 SV=1	985	28870	21	20	15	15	59.2
sp|A1KI36|KGD_MYCBP	Multifunctional 2-oxoglutarate metabolism enzyme OS=Mycobacterium bovis (strain BCG / Pasteur 1173P2) GN=kgd PE=3 SV=2	581	136134	23	20	21	18	14.3
sp|A1KKZ1|HTPG_MYCBP	Chaperone protein HtpG OS=Mycobacterium bovis (strain BCG / Pasteur 1173P2) GN=htpG PE=3 SV=1	778	73030	23	19	19	16	28.9
tr|A0A0H3M7A3|A0A0H3M7A3_MYCBP	Probable macrolide-transport ATP-binding protein ABC transporter OS=Mycobacterium bovis (strain BCG / Pasteur 1173P2) GN=BCG_2497c PE=4 SV=1	750	62110	22	19	16	14	29.9
sp|A1KGG4|EFG_MYCBP	Elongation factor G OS=Mycobacterium bovis (strain BCG / Pasteur 1173P2) GN=fusA PE=3 SV=1	739	77268	21	19	16	16	30.7
sp|A1KI97|ATPG_MYCBP	ATP synthase gamma chain OS=Mycobacterium bovis (strain BCG / Pasteur 1173P2) GN=atpG PE=3 SV=1	657	33926	21	18	15	12	54.8
sp|A1KNI8|Y3215_MYCBP	UPF0182 protein BCG_3215c OS=Mycobacterium bovis (strain BCG / Pasteur 1173P2) GN=BCG_3215c PE=3 SV=1	867	107522	17	17	14	14	20.1
tr|A0A0H3M3A7|A0A0H3M3A7_MYCBP	Probable fatty oxidation protein fadB OS=Mycobacterium bovis (strain BCG / Pasteur 1173P2) GN=fadB PE=4 SV=1	630	76200	21	17	17	13	23.1
sp|A1KNP2|SECA1_MYCBP	Protein translocase subunit SecA 1 OS=Mycobacterium bovis (strain BCG / Pasteur 1173P2) GN=secA1 PE=3 SV=1	606	106013	24	17	20	16	20.9
tr|A0A0H3MJ88|A0A0H3MJ88_MYCBP	Probable fatty-acid-CoA ligase fadD32 OS=Mycobacterium bovis (strain BCG / Pasteur 1173P2) GN=fadD32 PE=4 SV=1	463	69445	21	17	18	15	26.8
sp|A1KHS4|METE_MYCBP	5-methyltetrahydropteroyltriglutamate--homocysteine methyltransferase OS=Mycobacterium bovis (strain BCG / Pasteur 1173P2) GN=metE PE=3 SV=1	432	81816	20	17	18	15	24.5
tr|A0A0H3M8H6|A0A0H3M8H6_MYCBP	Uncharacterized protein OS=Mycobacterium bovis (strain BCG / Pasteur 1173P2) GN=BCG_0660c PE=4 SV=1	780	93152	26	16	20	13	27.7
tr|A0A0H3M6V0|A0A0H3M6V0_MYCBP	3-oxoacyl-[acyl-carrier protein] synthase 2 kasB OS=Mycobacterium bovis (strain BCG / Pasteur 1173P2) GN=kasB PE=3 SV=1	655	46563	22	16	18	14	53.7
tr|A0A0H3MAE5|A0A0H3MAE5_MYCBP	Probable transcriptional regulatory protein moxR1 OS=Mycobacterium bovis (strain BCG / Pasteur 1173P2) GN=moxR1 PE=4 SV=1	558	40738	17	16	13	12	35
tr|A0A0H3M690|A0A0H3M690_MYCBP	Uncharacterized protein OS=Mycobacterium bovis (strain BCG / Pasteur 1173P2) GN=BCG_2049c PE=4 SV=1	518	75169	24	16	19	15	30.4
tr|A0A0H3MDR9|A0A0H3MDR9_MYCBP	D-3-phosphoglycerate dehydrogenase OS=Mycobacterium bovis (strain BCG / Pasteur 1173P2) GN=serA1 PE=3 SV=1	641	54635	16	15	11	10	27.8
tr|A0A0H3MBM4|A0A0H3MBM4_MYCBP	Uncharacterized protein OS=Mycobacterium bovis (strain BCG / Pasteur 1173P2) GN=BCG_2051 PE=4 SV=1	600	36781	16	15	12	11	48.6
tr|A0A0H3MAU6|A0A0H3MAU6_MYCBP	Probable bifunctional protein acetyl-/propionyl-coenzyme A carboxylase (Alpha chain) accA3: biotin carboxylase + biotin carboxyl carrier protein OS=Mycobacterium bovis (strain BCG / Pasteur 1173P2) GN=accA3 PE=4 SV=1	565	63972	22	15	18	14	29.8
sp|A0A0G2Q9D6|GYRB_MYCBP	DNA gyrase subunit B OS=Mycobacterium bovis (strain BCG / Pasteur 1173P2) GN=gyrB1 PE=1 SV=1	574	78578	20	14	17	11	24.1
sp|A1KLW4|SYT_MYCBP	Threonine--tRNA ligase OS=Mycobacterium bovis (strain BCG / Pasteur 1173P2) GN=thrS PE=3 SV=1	557	77302	18	14	14	10	22.8
sp|A1KPE3|RPOA_MYCBP	DNA-directed RNA polymerase subunit alpha OS=Mycobacterium bovis (strain BCG / Pasteur 1173P2) GN=rpoA PE=3 SV=1	493	37740	18	14	13	12	38.6
tr|A0A0H3M2I5|A0A0H3M2I5_MYCBP	Possible fatty-acid-CoA ligase fadD10 OS=Mycobacterium bovis (strain BCG / Pasteur 1173P2) GN=fadD10 PE=4 SV=1	460	57124	19	14	16	12	28.5
tr|A0A0H3M380|A0A0H3M380_MYCBP	Chaperone protein DnaJ OS=Mycobacterium bovis (strain BCG / Pasteur 1173P2) GN=dnaJ1 PE=3 SV=1	719	41746	15	13	10	8	27.3
tr|A0A0H3M7N1|A0A0H3M7N1_MYCBP	Probable fatty-acid-CoA ligase fadD2 OS=Mycobacterium bovis (strain BCG / Pasteur 1173P2) GN=fadD2 PE=4 SV=1	707	59870	16	13	12	11	24.3
tr|A0A0H3M1Q4|A0A0H3M1Q4_MYCBP	Probable succinate dehydrogenase [iron-sulfur subunit] OS=Mycobacterium bovis (strain BCG / Pasteur 1173P2) GN=BCG_0285c PE=4 SV=1	697	29348	16	13	11	9	55.6
tr|A0A0H3ME46|A0A0H3ME46_MYCBP	Possible L-lactate dehydrogenase (Cytochrome) lldD2 OS=Mycobacterium bovis (strain BCG / Pasteur 1173P2) GN=lldD2 PE=3 SV=1	600	45527	16	13	12	10	36
tr|A0A0H3M264|A0A0H3M264_MYCBP	Probable lipoprotein aminopeptidase lpqL OS=Mycobacterium bovis (strain BCG / Pasteur 1173P2) GN=lpqL PE=4 SV=1	523	52181	13	13	13	13	31
tr|A0A0H3M102|A0A0H3M102_MYCBP	Probable conserved membrane protein OS=Mycobacterium bovis (strain BCG / Pasteur 1173P2) GN=BCG_0264c PE=4 SV=1	480	45626	14	13	12	12	36.6
tr|A0A0H3M8B0|A0A0H3M8B0_MYCBP	Phenolpthiocerol synthesis type-I polyketide synthase ppsE OS=Mycobacterium bovis (strain BCG / Pasteur 1173P2) GN=ppsE PE=4 SV=1	452	159617	19	13	19	13	15.1
tr|A0A0G2Q9K1|A0A0G2Q9K1_MYCBP	Glycerol-3-phosphate dehydrogenase OS=Mycobacterium bovis (strain BCG / Pasteur 1173P2) GN=glpD2_1 PE=3 SV=1	409	62910	15	13	15	13	25.6
sp|A1KPE4|RS4_MYCBP	30S ribosomal protein S4 OS=Mycobacterium bovis (strain BCG / Pasteur 1173P2) GN=rpsD PE=3 SV=1	408	23461	14	13	11	10	57.2
tr|A0A0H3M5J1|A0A0H3M5J1_MYCBP	Probable serine protease htrA OS=Mycobacterium bovis (strain BCG / Pasteur 1173P2) GN=htrA PE=4 SV=1	592	54150	16	12	9	6	21.6
tr|A0A0H3MD77|A0A0H3MD77_MYCBP	Possible conserved transmembrane alanine and glycine rich protein OS=Mycobacterium bovis (strain BCG / Pasteur 1173P2) GN=BCG_2734c PE=4 SV=1	565	72327	15	12	12	10	25.8
tr|A0A0G2Q9G0|A0A0G2Q9G0_MYCBP	Peptidyl-prolyl cis-trans isomerase OS=Mycobacterium bovis (strain BCG / Pasteur 1173P2) GN=ppiA_2 PE=3 SV=1	549	19285	13	12	8	8	57.7
tr|A0A0H3MF64|A0A0H3MF64_MYCBP	Probable ATP-dependent clp proteasE ATP-binding subunit clpC OS=Mycobacterium bovis (strain BCG / Pasteur 1173P2) GN=clpC PE=4 SV=1	507	93495	22	12	21	11	25
tr|A0A0H3MDV8|A0A0H3MDV8_MYCBP	Ribonucleoside-diphosphate reductase OS=Mycobacterium bovis (strain BCG / Pasteur 1173P2) GN=nrdE PE=3 SV=1	462	79526	18	12	18	12	29.7
sp|A1KMZ6|ILVC_MYCBP	Ketol-acid reductoisomerase (NADP(+)) OS=Mycobacterium bovis (strain BCG / Pasteur 1173P2) GN=ilvC PE=3 SV=2	457	36626	15	12	12	10	35.3
tr|A0A0H3MBJ9|A0A0H3MBJ9_MYCBP	Uncharacterized protein OS=Mycobacterium bovis (strain BCG / Pasteur 1173P2) GN=BCG_2021c PE=4 SV=1	443	54959	16	12	14	11	28.3
tr|A0A0H3M8C2|A0A0H3M8C2_MYCBP	Probable polyketide synthase pks1 OS=Mycobacterium bovis (strain BCG / Pasteur 1173P2) GN=pks1 PE=4 SV=1	427	219024	19	12	17	11	8.9
tr|A0A0H3M582|A0A0H3M582_MYCBP	Uncharacterized protein OS=Mycobacterium bovis (strain BCG / Pasteur 1173P2) GN=BCG_2035 PE=4 SV=1	414	26017	14	12	10	10	48.5
sp|A1KJE8|GABD2_MYCBP	Putative succinate-semialdehyde dehydrogenase [NADP(+)] 2 OS=Mycobacterium bovis (strain BCG / Pasteur 1173P2) GN=gabD2 PE=3 SV=1	373	55746	18	12	15	11	25.1
sp|A1KFU9|HBHA_MYCBP	Heparin-binding hemagglutinin OS=Mycobacterium bovis (strain BCG / Pasteur 1173P2) GN=hbhA PE=1 SV=1	357	21522	16	12	10	9	39.7
tr|A0A0H3M0S5|A0A0H3M0S5_MYCBP	Probable short-chain type dehydrogenase/reductase OS=Mycobacterium bovis (strain BCG / Pasteur 1173P2) GN=BCG_0184 PE=4 SV=1	681	29874	11	11	8	8	43
tr|A0A0H3M6B2|A0A0H3M6B2_MYCBP	Possible fatty acyl-CoA reductase OS=Mycobacterium bovis (strain BCG / Pasteur 1173P2) GN=BCG_1595 PE=3 SV=1	635	36912	15	11	12	10	41.6
tr|A0A0H3M748|A0A0H3M748_MYCBP	Bacterioferritin OS=Mycobacterium bovis (strain BCG / Pasteur 1173P2) GN=bfrA PE=3 SV=1	501	18443	12	11	8	8	51.6
sp|A1KII1|METK_MYCBP	S-adenosylmethionine synthase OS=Mycobacterium bovis (strain BCG / Pasteur 1173P2) GN=metK PE=3 SV=1	485	43106	13	11	9	8	26.6
tr|A0A0H3MGS5|A0A0H3MGS5_MYCBP	Possible conserved membrane or secreted protein OS=Mycobacterium bovis (strain BCG / Pasteur 1173P2) GN=BCG_2990c PE=4 SV=1	461	27073	13	11	11	10	52.2
tr|A0A0H3M7L7|A0A0H3M7L7_MYCBP	Probable polyketide synthase pks12 OS=Mycobacterium bovis (strain BCG / Pasteur 1173P2) GN=pks12 PE=4 SV=1	358	432413	20	11	16	10	4.7
sp|A1KGI8|RS3_MYCBP	30S ribosomal protein S3 OS=Mycobacterium bovis (strain BCG / Pasteur 1173P2) GN=rpsC PE=3 SV=1	326	30059	21	11	15	8	48.5
tr|A0A0H3MA15|A0A0H3MA15_MYCBP	Transcription termination factor Rho OS=Mycobacterium bovis (strain BCG / Pasteur 1173P2) GN=rho PE=3 SV=1	300	65151	18	11	15	8	25.6
tr|A0A0H3M9Y4|A0A0H3M9Y4_MYCBP	Phenolpthiocerol synthesis type-I polyketide synthase ppsC OS=Mycobacterium bovis (strain BCG / Pasteur 1173P2) GN=ppsC PE=4 SV=1	517	231220	16	10	15	10	8.3
tr|A0A0H3M2E5|A0A0H3M2E5_MYCBP	Single-stranded DNA-binding protein OS=Mycobacterium bovis (strain BCG / Pasteur 1173P2) GN=ssb PE=3 SV=1	496	17400	11	10	6	5	44.5
tr|A0A0H3MAN7|A0A0H3MAN7_MYCBP	DNA polymerase I OS=Mycobacterium bovis (strain BCG / Pasteur 1173P2) GN=polA PE=3 SV=1	474	98412	16	10	14	10	18.4
tr|A0A0H3M8A0|A0A0H3M8A0_MYCBP	Haloalkane dehalogenase OS=Mycobacterium bovis (strain BCG / Pasteur 1173P2) GN=dhmA PE=3 SV=1	467	33337	12	10	10	8	38.3
tr|A0A0H3MD23|A0A0H3MD23_MYCBP	Possible exported conserved protein OS=Mycobacterium bovis (strain BCG / Pasteur 1173P2) GN=BCG_1550 PE=4 SV=1	421	41257	18	10	10	8	31.2
sp|A1KI95|ATPFD_MYCBP	ATP synthase subunit b-delta OS=Mycobacterium bovis (strain BCG / Pasteur 1173P2) GN=atpFH PE=3 SV=1	400	48833	13	10	11	9	24.7
tr|A0A0H3MHK1|A0A0H3MHK1_MYCBP	PRobable propionyl-CoA carboxylase beta chain 5 accD5 OS=Mycobacterium bovis (strain BCG / Pasteur 1173P2) GN=accD5 PE=4 SV=1	389	59631	11	10	9	8	21.2
tr|A0A0H3MCE9|A0A0H3MCE9_MYCBP	Possible conserved transmembrane protein OS=Mycobacterium bovis (strain BCG / Pasteur 1173P2) GN=BCG_2368 PE=4 SV=1	369	69988	16	10	14	10	22.1
tr|A0A0H3M0N8|A0A0H3M0N8_MYCBP	Possible oxidoreductase OS=Mycobacterium bovis (strain BCG / Pasteur 1173P2) GN=BCG_0130 PE=4 SV=1	349	32678	11	10	8	8	24.9
sp|A1KH85|SUCC_MYCBP	Succinate--CoA ligase [ADP-forming] subunit beta OS=Mycobacterium bovis (strain BCG / Pasteur 1173P2) GN=sucC PE=3 SV=1	264	40986	13	10	10	8	22
tr|A0A0H3M7R4|A0A0H3M7R4_MYCBP	Probable membrane protein OS=Mycobacterium bovis (strain BCG / Pasteur 1173P2) GN=BCG_2111c PE=4 SV=1	499	26118	9	9	8	8	22.1
sp|A1KFH3|GRPE_MYCBP	Protein GrpE OS=Mycobacterium bovis (strain BCG / Pasteur 1173P2) GN=grpE PE=3 SV=1	497	24544	11	9	10	8	35.3
tr|A0A0H3M1F9|A0A0H3M1F9_MYCBP	Aldehyde dehydrogenase OS=Mycobacterium bovis (strain BCG / Pasteur 1173P2) GN=BCG_0183 PE=3 SV=1	449	55115	14	9	11	8	20.6
sp|A0A0H3MGR5|LPPX_MYCBP	Putative phthiocerol dimycocerosate transporter LppX OS=Mycobacterium bovis (strain BCG / Pasteur 1173P2) GN=lppX PE=1 SV=1	445	24296	9	9	8	8	47.6
tr|A0A0H3MC79|A0A0H3MC79_MYCBP	Uncharacterized protein OS=Mycobacterium bovis (strain BCG / Pasteur 1173P2) GN=BCG_3931 PE=4 SV=1	409	62700	19	9	16	7	26.4
tr|A0A0H3MEH0|A0A0H3MEH0_MYCBP	Uncharacterized protein OS=Mycobacterium bovis (strain BCG / Pasteur 1173P2) GN=BCG_2043c PE=4 SV=1	376	178559	23	9	20	9	13.8
tr|A0A0H3MDX6|A0A0H3MDX6_MYCBP	Probable conserved membrane protein OS=Mycobacterium bovis (strain BCG / Pasteur 1173P2) GN=BCG_1816 PE=4 SV=1	376	153159	18	9	15	9	13.4
sp|A1KMN3|EFTS_MYCBP	Elongation factor Ts OS=Mycobacterium bovis (strain BCG / Pasteur 1173P2) GN=tsf PE=3 SV=1	370	28881	9	9	9	9	29.9
tr|A0A0H3M1P9|A0A0H3M1P9_MYCBP	Probable 3-oxoacyl-[acyl-carrier protein] reductase fabG4 OS=Mycobacterium bovis (strain BCG / Pasteur 1173P2) GN=fabG4 PE=4 SV=1	350	46916	12	9	9	6	21.8
tr|A0A0H3MDU1|A0A0H3MDU1_MYCBP	Probable conserved transmembrane ATP-binding protein ABC transporter OS=Mycobacterium bovis (strain BCG / Pasteur 1173P2) GN=BCG_1786 PE=4 SV=1	323	92380	16	9	14	7	20.6
tr|A0A0H3M8M8|A0A0H3M8M8_MYCBP	Alkyl hydroperoxide reductase C protein ahpC OS=Mycobacterium bovis (strain BCG / Pasteur 1173P2) GN=ahpC PE=4 SV=1	319	21724	10	9	8	8	44.6
sp|A1KKF8|ARC_MYCBP	Proteasome-associated ATPase OS=Mycobacterium bovis (strain BCG / Pasteur 1173P2) GN=mpa PE=3 SV=1	311	67531	16	9	15	8	26.6
sp|A1KP87|GUAA_MYCBP	GMP synthase [glutamine-hydrolyzing] OS=Mycobacterium bovis (strain BCG / Pasteur 1173P2) GN=guaA PE=3 SV=1	308	56253	12	9	9	8	15.8
tr|A0A0H3M2E0|A0A0H3M2E0_MYCBP	Possible membrane protein OS=Mycobacterium bovis (strain BCG / Pasteur 1173P2) GN=BCG_0079c PE=4 SV=1	308	30857	13	9	12	9	40.8
tr|A0A0H3M751|A0A0H3M751_MYCBP	Uncharacterized protein OS=Mycobacterium bovis (strain BCG / Pasteur 1173P2) GN=TB39.8 PE=4 SV=1	281	56084	10	9	8	7	15.9
tr|A0A0H3M7N4|A0A0H3M7N4_MYCBP	Possible secreted protease OS=Mycobacterium bovis (strain BCG / Pasteur 1173P2) GN=BCG_2685 PE=4 SV=1	258	54644	10	9	6	6	11.9
tr|A0A0H3M8I0|A0A0H3M8I0_MYCBP	Chaperone protein DnaJ OS=Mycobacterium bovis (strain BCG / Pasteur 1173P2) GN=dnaJ2 PE=3 SV=1	258	41034	14	9	11	7	26.4
tr|A0A0H3M8W5|A0A0H3M8W5_MYCBP	Probable acyl-[acyl-carrier protein] desaturase desA1 OS=Mycobacterium bovis (strain BCG / Pasteur 1173P2) GN=desA1 PE=4 SV=1	249	38860	10	9	7	7	27.8
tr|A0A0H3MAR7|A0A0H3MAR7_MYCBP	Two component sensory transduction transcriptional regulatory protein mtrA OS=Mycobacterium bovis (strain BCG / Pasteur 1173P2) GN=mtrA PE=4 SV=1	419	25320	9	8	7	6	36.4
tr|A0A0H3MED5|A0A0H3MED5_MYCBP	Probable transmembrane carbonic anhydrase OS=Mycobacterium bovis (strain BCG / Pasteur 1173P2) GN=BCG_3302 PE=4 SV=1	391	80914	9	8	8	7	13.4
tr|A0A0H3M855|A0A0H3M855_MYCBP	Acyl carrier protein OS=Mycobacterium bovis (strain BCG / Pasteur 1173P2) GN=acpM PE=3 SV=1	386	12516	8	8	5	5	46.1
sp|A1KKK9|MRAZ_MYCBP	Transcriptional regulator MraZ OS=Mycobacterium bovis (strain BCG / Pasteur 1173P2) GN=mraZ PE=3 SV=1	379	15959	8	8	5	5	38.5
tr|A0A0H3MH46|A0A0H3MH46_MYCBP	Peptide chain release factor 2 OS=Mycobacterium bovis (strain BCG / Pasteur 1173P2) GN=prfB PE=3 SV=1	371	42213	10	8	8	7	20.1
tr|A0A0H3M5V0|A0A0H3M5V0_MYCBP	Acetyl/propionyl-CoA carboxylase (Beta subunit) accD6 OS=Mycobacterium bovis (strain BCG / Pasteur 1173P2) GN=accD6 PE=4 SV=1	364	50504	14	8	12	8	30.4
tr|A0A0H3M5H2|A0A0H3M5H2_MYCBP	2,3,4,5-tetrahydropyridine-2,6-dicarboxylate N-succinyltransferase OS=Mycobacterium bovis (strain BCG / Pasteur 1173P2) GN=dapD PE=3 SV=1	359	32793	9	8	8	7	32.5
sp|A0A0H3MBK5|PSTS3_MYCBP	Phosphate-binding protein PstS3 OS=Mycobacterium bovis (strain BCG / Pasteur 1173P2) GN=pstS3 PE=1 SV=1	350	38215	10	8	9	8	28.4
tr|A0A0H3MC59|A0A0H3MC59_MYCBP	Ferritin OS=Mycobacterium bovis (strain BCG / Pasteur 1173P2) GN=bfrB PE=4 SV=1	334	20429	10	8	6	6	33.7
tr|A0A0H3M5C1|A0A0H3M5C1_MYCBP	Phenylalanine--tRNA ligase beta subunit OS=Mycobacterium bovis (strain BCG / Pasteur 1173P2) GN=pheT PE=3 SV=1	326	89031	17	8	14	8	20.2
tr|A0A0H3M7X4|A0A0H3M7X4_MYCBP	Probable DNA-binding protein HU homolog hupB OS=Mycobacterium bovis (strain BCG / Pasteur 1173P2) GN=hupB PE=3 SV=1	312	21279	10	8	7	5	25.9
tr|A0A0H3M8B5|A0A0H3M8B5_MYCBP	Fatty-acid-CoA ligase fadD28 OS=Mycobacterium bovis (strain BCG / Pasteur 1173P2) GN=fadD28 PE=4 SV=1	303	63086	9	8	8	7	16.9
tr|A0A0H3M7U0|A0A0H3M7U0_MYCBP	Phenolpthiocerol synthesis type-I polyketide synthase ppsA OS=Mycobacterium bovis (strain BCG / Pasteur 1173P2) GN=ppsA PE=4 SV=1	292	199694	11	8	11	8	6.2
sp|A0A0H3M5A8|PPMNT_MYCBP	Bifunctional apolipoprotein N-acyltransferase/polyprenol monophosphomannose synthase OS=Mycobacterium bovis (strain BCG / Pasteur 1173P2) GN=lnt PE=1 SV=1	268	94222	12	8	11	7	14.9
tr|A0A0H3M2G5|A0A0H3M2G5_MYCBP	Uncharacterized protein OS=Mycobacterium bovis (strain BCG / Pasteur 1173P2) GN=BCG_0112 PE=4 SV=1	267	29717	10	8	8	7	33.3
tr|A0A0H3M3E8|A0A0H3M3E8_MYCBP	Citrate synthase OS=Mycobacterium bovis (strain BCG / Pasteur 1173P2) GN=gltA2 PE=3 SV=1	261	48032	12	8	9	6	23
tr|A0A0H3M1E6|A0A0H3M1E6_MYCBP	Possible conserved secreted protein OS=Mycobacterium bovis (strain BCG / Pasteur 1173P2) GN=BCG_0421c PE=4 SV=1	259	31953	8	8	8	8	22.5
tr|A0A0H3M4M1|A0A0H3M4M1_MYCBP	Probable acyl-CoA dehydrogenase fadE10 OS=Mycobacterium bovis (strain BCG / Pasteur 1173P2) GN=fadE10 PE=3 SV=1	243	70986	13	8	11	8	17.8
sp|A1KJN3|SECA2_MYCBP	Protein translocase subunit SecA 2 OS=Mycobacterium bovis (strain BCG / Pasteur 1173P2) GN=secA2 PE=3 SV=1	235	89183	12	8	11	7	12.3
tr|A0A0H3M5I0|A0A0H3M5I0_MYCBP	Probable fatty-acid-CoA ligase fadD6 OS=Mycobacterium bovis (strain BCG / Pasteur 1173P2) GN=fadD6 PE=4 SV=1	185	64753	13	8	11	6	17.9
tr|A0A0H3M5S1|A0A0H3M5S1_MYCBP	Uncharacterized protein OS=Mycobacterium bovis (strain BCG / Pasteur 1173P2) GN=BCG_1871c PE=4 SV=1	426	69733	7	7	7	7	15.2
tr|A0A0H3M8E8|A0A0H3M8E8_MYCBP	Probable lipase/esterase lipN OS=Mycobacterium bovis (strain BCG / Pasteur 1173P2) GN=lipN PE=4 SV=1	402	40338	7	7	6	6	25.3
tr|A0A0H3M817|A0A0H3M817_MYCBP	Superoxide dismutase [Cu-Zn] OS=Mycobacterium bovis (strain BCG / Pasteur 1173P2) GN=sodC PE=3 SV=1	385	24001	8	7	5	4	27.5
tr|A0A0H3MDS7|A0A0H3MDS7_MYCBP	Probable conserved lipoprotein lppZ OS=Mycobacterium bovis (strain BCG / Pasteur 1173P2) GN=lppZ PE=4 SV=1	374	39128	12	7	10	6	28.2
tr|A0A0H3M6S8|A0A0H3M6S8_MYCBP	Glutamine synthetase OS=Mycobacterium bovis (strain BCG / Pasteur 1173P2) GN=glnA1 PE=3 SV=1	360	53707	8	7	4	4	11.3
sp|A1KMI2|IF2_MYCBP	Translation initiation factor IF-2 OS=Mycobacterium bovis (strain BCG / Pasteur 1173P2) GN=infB PE=3 SV=1	341	94098	12	7	11	7	15.8
tr|A0A0H3MFK4|A0A0H3MFK4_MYCBP	ATP-dependent Clp protease proteolytic subunit OS=Mycobacterium bovis (strain BCG / Pasteur 1173P2) GN=clpP2 PE=3 SV=1	340	23582	9	7	8	7	48.6
tr|A0A0H3M9B7|A0A0H3M9B7_MYCBP	RNA polymerase sigma factor SigA OS=Mycobacterium bovis (strain BCG / Pasteur 1173P2) GN=sigA PE=3 SV=1	325	57822	15	7	12	6	26.9
tr|A0A0H3M4A9|A0A0H3M4A9_MYCBP	Uncharacterized protein OS=Mycobacterium bovis (strain BCG / Pasteur 1173P2) GN=BCG_0780 PE=4 SV=1	321	25964	8	7	8	7	31.8
tr|A0A0H3M6W0|A0A0H3M6W0_MYCBP	Probable conserved membrane protein OS=Mycobacterium bovis (strain BCG / Pasteur 1173P2) GN=BCG_1815 PE=4 SV=1	321	53840	9	7	7	5	19.8
tr|A0A0H3MB67|A0A0H3MB67_MYCBP	Sulfurtransferase OS=Mycobacterium bovis (strain BCG / Pasteur 1173P2) GN=cysA2 PE=4 SV=1	298	31110	10	7	8	7	28.5
tr|A0A0H3M796|A0A0H3M796_MYCBP	Uncharacterized protein OS=Mycobacterium bovis (strain BCG / Pasteur 1173P2) GN=BCG_0121 PE=4 SV=1	286	24634	8	7	7	6	28.6
tr|A0A0H3M6U9|A0A0H3M6U9_MYCBP	Uncharacterized protein OS=Mycobacterium bovis (strain BCG / Pasteur 1173P2) GN=TB31.7 PE=3 SV=1	270	31747	10	7	7	6	22.6
tr|A0A0H3MA70|A0A0H3MA70_MYCBP	Putative lipoprotein lprF OS=Mycobacterium bovis (strain BCG / Pasteur 1173P2) GN=lprF PE=4 SV=1	267	26949	8	7	7	6	32.6
tr|A0A0H3M2F3|A0A0H3M2F3_MYCBP	Probable isocitrate dehydrogenase OS=Mycobacterium bovis (strain BCG / Pasteur 1173P2) GN=icd2 PE=4 SV=1	267	82826	17	7	14	6	21.5
tr|A0A0H3MJ74|A0A0H3MJ74_MYCBP	Putative short-chain type dehydrogenase/reductase OS=Mycobacterium bovis (strain BCG / Pasteur 1173P2) GN=BCG_3853 PE=4 SV=1	266	27565	12	7	11	7	46.9
tr|A0A0H3M4I3|A0A0H3M4I3_MYCBP	Possible long-chain acyl-CoA synthase OS=Mycobacterium bovis (strain BCG / Pasteur 1173P2) GN=BCG_1721 PE=4 SV=1	265	107555	11	7	10	6	13.1
sp|A1KGJ9|RS8_MYCBP	30S ribosomal protein S8 OS=Mycobacterium bovis (strain BCG / Pasteur 1173P2) GN=rpsH PE=3 SV=1	262	14403	11	7	10	6	75
tr|A0A0H3MAU5|A0A0H3MAU5_MYCBP	UPF0336 protein BCG_0684 OS=Mycobacterium bovis (strain BCG / Pasteur 1173P2) GN=BCG_0684 PE=3 SV=1	244	17584	7	7	6	6	34.8
tr|A0A0H3MEW8|A0A0H3MEW8_MYCBP	Probable Rieske iron-sulfur protein QcrA OS=Mycobacterium bovis (strain BCG / Pasteur 1173P2) GN=qcrA PE=4 SV=1	237	47160	9	7	9	7	18.4
tr|A0A0H3MBD5|A0A0H3MBD5_MYCBP	Possible oxidoreductase fadB5 OS=Mycobacterium bovis (strain BCG / Pasteur 1173P2) GN=fadB5 PE=4 SV=1	237	35790	10	7	9	6	32.6
sp|A1KPE2|RL17_MYCBP	50S ribosomal protein L17 OS=Mycobacterium bovis (strain BCG / Pasteur 1173P2) GN=rplQ PE=3 SV=1	230	19463	10	7	9	6	53.3
tr|A0A0H3M466|A0A0H3M466_MYCBP	50S ribosomal protein L7/L12 OS=Mycobacterium bovis (strain BCG / Pasteur 1173P2) GN=rplL PE=3 SV=1	228	13432	7	7	4	4	35.4
tr|A0A0H3MHM7|A0A0H3MHM7_MYCBP	Uncharacterized protein OS=Mycobacterium bovis (strain BCG / Pasteur 1173P2) GN=BCG_3376 PE=4 SV=1	228	45819	8	7	7	6	17.1
tr|A0A0H3M3Y5|A0A0H3M3Y5_MYCBP	Probable enoyl-CoA hydratase echA8 OS=Mycobacterium bovis (strain BCG / Pasteur 1173P2) GN=echA8 PE=3 SV=1	212	27370	7	7	6	6	23
tr|A0A0H3M9X8|A0A0H3M9X8_MYCBP	Probable thioesterase tesA OS=Mycobacterium bovis (strain BCG / Pasteur 1173P2) GN=tesA PE=4 SV=1	201	29304	9	7	9	7	46.4
tr|A0A0H3M7G6|A0A0H3M7G6_MYCBP	Uncharacterized protein OS=Mycobacterium bovis (strain BCG / Pasteur 1173P2) GN=BCG_2022c PE=3 SV=1	197	31137	9	7	6	6	19.3
tr|A0A0H3M3I4|A0A0H3M3I4_MYCBP	Putative lipoprotein lprA OS=Mycobacterium bovis (strain BCG / Pasteur 1173P2) GN=lprA PE=4 SV=1	468	24973	7	6	5	5	32.4
tr|A0A0H3MA61|A0A0H3MA61_MYCBP	Putative membrane-associated serine protease OS=Mycobacterium bovis (strain BCG / Pasteur 1173P2) GN=BCG_3729c PE=4 SV=1	420	40749	8	6	7	5	24.4
tr|A0A0H3MC12|A0A0H3MC12_MYCBP	Probable beta-ketoacyl CoA thiolase fadA3 OS=Mycobacterium bovis (strain BCG / Pasteur 1173P2) GN=fadA3 PE=3 SV=1	355	42857	8	6	8	6	31.9
sp|A1KHG1|ENO_MYCBP	Enolase OS=Mycobacterium bovis (strain BCG / Pasteur 1173P2) GN=eno PE=3 SV=1	354	44892	12	6	8	4	15.9
tr|A0A0H3M3I9|A0A0H3M3I9_MYCBP	Putative lipoprotein lprC OS=Mycobacterium bovis (strain BCG / Pasteur 1173P2) GN=lprC PE=4 SV=1	352	19144	10	6	8	5	58.3
tr|A0A0H3MAY5|A0A0H3MAY5_MYCBP	Possible protease IV sppA (Endopeptidase IV) OS=Mycobacterium bovis (strain BCG / Pasteur 1173P2) GN=sppA PE=4 SV=1	338	66123	14	6	10	5	20.5
tr|A0A0H3MFG4|A0A0H3MFG4_MYCBP	2-isopropylmalate synthase OS=Mycobacterium bovis (strain BCG / Pasteur 1173P2) GN=leuA PE=3 SV=1	331	89042	10	6	9	5	12.8
tr|A0A0H3MH77|A0A0H3MH77_MYCBP	Probable acyl-CoA dehydrogenase fadE24 OS=Mycobacterium bovis (strain BCG / Pasteur 1173P2) GN=fadE24 PE=3 SV=1	312	49787	7	6	5	4	13.5
tr|A0A0H3M2A5|A0A0H3M2A5_MYCBP	Uncharacterized protein OS=Mycobacterium bovis (strain BCG / Pasteur 1173P2) GN=BCG_0504c PE=4 SV=1	311	21405	7	6	5	4	24.2
tr|A0A0H3M8R2|A0A0H3M8R2_MYCBP	Hypothetical alanine and valine rich protein OS=Mycobacterium bovis (strain BCG / Pasteur 1173P2) GN=BCG_3115 PE=4 SV=1	301	32479	8	6	8	6	34.9
sp|A1KGC1|RL1_MYCBP	50S ribosomal protein L1 OS=Mycobacterium bovis (strain BCG / Pasteur 1173P2) GN=rplA PE=3 SV=1	297	24711	10	6	6	5	35.7
tr|A0A0H3M7E0|A0A0H3M7E0_MYCBP	Probable conserved transmembrane protein OS=Mycobacterium bovis (strain BCG / Pasteur 1173P2) GN=BCG_2558 PE=4 SV=1	287	24611	6	6	4	4	16.1
tr|A0A0H3MAS8|A0A0H3MAS8_MYCBP	Probable mannose-1-phosphate guanyltransferase manC OS=Mycobacterium bovis (strain BCG / Pasteur 1173P2) GN=manC PE=4 SV=1	279	38119	7	6	6	5	18.1
tr|A0A0H3MBU2|A0A0H3MBU2_MYCBP	Cell division protein FtsZ OS=Mycobacterium bovis (strain BCG / Pasteur 1173P2) GN=ftsZ PE=3 SV=1	277	38789	7	6	6	5	17.4
tr|A0A0H3M3Y3|A0A0H3M3Y3_MYCBP	Uncharacterized protein OS=Mycobacterium bovis (strain BCG / Pasteur 1173P2) GN=BCG_0625c PE=4 SV=1	268	18024	6	6	5	5	38
tr|A0A0H3MBP1|A0A0H3MBP1_MYCBP	Probable conserved transmembrane protein OS=Mycobacterium bovis (strain BCG / Pasteur 1173P2) GN=BCG_3727 PE=4 SV=1	267	18907	10	6	7	4	32
tr|A0A0H3M2S6|A0A0H3M2S6_MYCBP	Conserved transmembrane transport protein mmpL3 OS=Mycobacterium bovis (strain BCG / Pasteur 1173P2) GN=mmpL3 PE=4 SV=1	267	101049	8	6	7	6	10.3
sp|A0A0H3MBL5|PSTS2_MYCBP	Phosphate-binding protein PstS2 OS=Mycobacterium bovis (strain BCG / Pasteur 1173P2) GN=pstS2 PE=1 SV=1	265	38110	7	6	5	5	19.2
tr|A0A0H3M8Z8|A0A0H3M8Z8_MYCBP	Probable glutamine-transport ATP-binding protein ABC transporter glnQ OS=Mycobacterium bovis (strain BCG / Pasteur 1173P2) GN=glnQ PE=4 SV=1	264	35521	7	6	6	6	21.2
tr|A0A0H3MDN4|A0A0H3MDN4_MYCBP	Probable catechol-o-methyltransferase OS=Mycobacterium bovis (strain BCG / Pasteur 1173P2) GN=BCG_1741c PE=4 SV=1	261	21643	7	6	7	6	43.9
tr|A0A0H3MFD4|A0A0H3MFD4_MYCBP	Probable bifunctional membrane-associated penicillin-binding protein 1A/1B ponA2 OS=Mycobacterium bovis (strain BCG / Pasteur 1173P2) GN=ponA2 PE=4 SV=1	257	85153	8	6	8	6	11.7
sp|A1KGI2|RL3_MYCBP	50S ribosomal protein L3 OS=Mycobacterium bovis (strain BCG / Pasteur 1173P2) GN=rplC PE=3 SV=1	256	23133	7	6	6	5	30.4
tr|A0A0H3M579|A0A0H3M579_MYCBP	Probable Proline-rich antigen homolog pra OS=Mycobacterium bovis (strain BCG / Pasteur 1173P2) GN=pra PE=4 SV=1	248	25276	10	6	5	4	20
tr|A0A0H3ME97|A0A0H3ME97_MYCBP	Probable acyl-CoA ligase fadD31 OS=Mycobacterium bovis (strain BCG / Pasteur 1173P2) GN=fadD31 PE=4 SV=1	246	66611	8	6	8	6	16.5
tr|A0A0H3MCA7|A0A0H3MCA7_MYCBP	Probable conserved transmembrane protein OS=Mycobacterium bovis (strain BCG / Pasteur 1173P2) GN=BCG_3967 PE=4 SV=1	246	123516	12	6	9	6	8.8
tr|A0A0H3MD16|A0A0H3MD16_MYCBP	Uncharacterized protein OS=Mycobacterium bovis (strain BCG / Pasteur 1173P2) GN=BCG_2656 PE=4 SV=1	237	40929	7	6	7	6	26.2
tr|A0A0H3M4R2|A0A0H3M4R2_MYCBP	Conserved hypothetical pro-rich protease OS=Mycobacterium bovis (strain BCG / Pasteur 1173P2) GN=BCG_1828 PE=4 SV=1	234	60275	9	6	7	4	12.1
tr|A0A0H3MDN2|A0A0H3MDN2_MYCBP	Signal recognition particle receptor FtsY OS=Mycobacterium bovis (strain BCG / Pasteur 1173P2) GN=ftsY PE=3 SV=1	217	44005	7	6	7	6	22.3
sp|A1KMX8|PPK1_MYCBP	Polyphosphate kinase OS=Mycobacterium bovis (strain BCG / Pasteur 1173P2) GN=ppk PE=3 SV=1	216	83273	11	6	11	6	17
sp|A1KMM6|RRF_MYCBP	Ribosome-recycling factor OS=Mycobacterium bovis (strain BCG / Pasteur 1173P2) GN=frr PE=3 SV=1	211	20831	9	6	7	5	42.2
sp|A1KGK2|RS5_MYCBP	30S ribosomal protein S5 OS=Mycobacterium bovis (strain BCG / Pasteur 1173P2) GN=rpsE PE=3 SV=1	205	22931	8	6	5	5	18.6
sp|A1KMP8|RL19_MYCBP	50S ribosomal protein L19 OS=Mycobacterium bovis (strain BCG / Pasteur 1173P2) GN=rplS PE=3 SV=1	203	13005	7	6	6	5	53.1
tr|A0A0H3MEK0|A0A0H3MEK0_MYCBP	Uncharacterized protein OS=Mycobacterium bovis (strain BCG / Pasteur 1173P2) GN=BCG_2073 PE=4 SV=1	179	25395	10	6	9	6	43.5
sp|A1KMU6|PHMT_MYCBP	Phthiotriol/phenolphthiotriol dimycocerosates methyltransferase OS=Mycobacterium bovis (strain BCG / Pasteur 1173P2) GN=BCG_2973 PE=3 SV=1	178	30861	7	6	6	5	23.3
tr|A0A0H3MJ36|A0A0H3MJ36_MYCBP	Possible acyl-CoA dehydrogenase fadE36 OS=Mycobacterium bovis (strain BCG / Pasteur 1173P2) GN=fadE36 PE=4 SV=1	175	38769	7	6	6	5	22.5
tr|A0A0H3MED9|A0A0H3MED9_MYCBP	Uncharacterized protein OS=Mycobacterium bovis (strain BCG / Pasteur 1173P2) GN=BCG_2013 PE=3 SV=1	166	33973	9	6	7	4	24.3
tr|A0A0H3MBL0|A0A0H3MBL0_MYCBP	Uncharacterized protein OS=Mycobacterium bovis (strain BCG / Pasteur 1173P2) GN=BCG_2036 PE=4 SV=1	161	15615	6	6	5	5	39.1
tr|A0A0H3M7P2|A0A0H3M7P2_MYCBP	Possible conserved membrane protein OS=Mycobacterium bovis (strain BCG / Pasteur 1173P2) GN=BCG_0324 PE=4 SV=1	159	145223	10	6	10	6	8.4
sp|A1KKE3|PAFA_MYCBP	Pup--protein ligase OS=Mycobacterium bovis (strain BCG / Pasteur 1173P2) GN=pafA PE=3 SV=1	158	51694	7	6	7	6	13.5
tr|A0A0H3M2C1|A0A0H3M2C1_MYCBP	Transmembrane serine/threonine-protein kinase A pknA OS=Mycobacterium bovis (strain BCG / Pasteur 1173P2) GN=pknA PE=4 SV=1	147	45569	7	6	7	6	18.3
tr|A0A0H3M5P5|A0A0H3M5P5_MYCBP	Conserved hypothetical membrane protein OS=Mycobacterium bovis (strain BCG / Pasteur 1173P2) GN=BCG_1827 PE=4 SV=1	136	53801	8	6	7	5	9.7
tr|A0A0H3MAY8|A0A0H3MAY8_MYCBP	Protein translocase subunit SecY OS=Mycobacterium bovis (strain BCG / Pasteur 1173P2) GN=secY PE=3 SV=1	134	47752	10	6	9	6	17.9
tr|A0A0H3M6Y9|A0A0H3M6Y9_MYCBP	Uncharacterized protein OS=Mycobacterium bovis (strain BCG / Pasteur 1173P2) GN=BCG_2314 PE=4 SV=1	134	34965	9	6	9	6	23.8
tr|A0A0H3MFY8|A0A0H3MFY8_MYCBP	Probable acyl-CoA thioesterase II tesB2 OS=Mycobacterium bovis (strain BCG / Pasteur 1173P2) GN=tesB2 PE=4 SV=1	122	31686	6	6	6	6	26
tr|A0A0G2Q9F0|A0A0G2Q9F0_MYCBP	Uncharacterized protein OS=Mycobacterium bovis (strain BCG / Pasteur 1173P2) GN=BCG_0026c PE=4 SV=1	302	20576	6	5	5	4	33.7
tr|A0A0H3M3B2|A0A0H3M3B2_MYCBP	Possible protein transport protein secE2 OS=Mycobacterium bovis (strain BCG / Pasteur 1173P2) GN=secE2 PE=4 SV=1	280	7961	5	5	4	4	62
tr|A0A0H3M788|A0A0H3M788_MYCBP	Probable oxidoreductase (Alpha subunit) OS=Mycobacterium bovis (strain BCG / Pasteur 1173P2) GN=BCG_2475c PE=4 SV=1	280	69311	5	5	5	5	10.3
tr|A0A0H3M245|A0A0H3M245_MYCBP	Possible ribonucleotide-transport ATP-binding protein ABC transporter mkl OS=Mycobacterium bovis (strain BCG / Pasteur 1173P2) GN=mkl PE=4 SV=1	274	39483	8	5	7	4	22.8
tr|A0A0H3MFX4|A0A0H3MFX4_MYCBP	Protein translocase subunit SecD OS=Mycobacterium bovis (strain BCG / Pasteur 1173P2) GN=secD PE=3 SV=1	270	60344	6	5	6	5	14.1
tr|A0A0H3M155|A0A0H3M155_MYCBP	Possible conserved membrane protein OS=Mycobacterium bovis (strain BCG / Pasteur 1173P2) GN=BCG_0323 PE=4 SV=1	263	56022	6	5	6	5	14.5
tr|A0A0H3MGM8|A0A0H3MGM8_MYCBP	30S ribosomal protein S2 OS=Mycobacterium bovis (strain BCG / Pasteur 1173P2) GN=rpsB PE=3 SV=1	260	31127	7	5	7	5	21.3
tr|A0A0H3M2P3|A0A0H3M2P3_MYCBP	Possible enoyl-CoA hydratase echA6 OS=Mycobacterium bovis (strain BCG / Pasteur 1173P2) GN=echA6 PE=3 SV=1	259	26127	6	5	5	4	23.5
tr|A0A0H3MBZ3|A0A0H3MBZ3_MYCBP	Putative enoyl-CoA hydratase echA21 OS=Mycobacterium bovis (strain BCG / Pasteur 1173P2) GN=echA21 PE=4 SV=1	255	29197	6	5	5	4	19
tr|A0A0H3M4F7|A0A0H3M4F7_MYCBP	UvrABC system protein A OS=Mycobacterium bovis (strain BCG / Pasteur 1173P2) GN=uvrA PE=3 SV=1	247	106807	11	5	11	5	15.5
sp|A1KIL2|WHIA_MYCBP	Putative sporulation transcription regulator WhiA OS=Mycobacterium bovis (strain BCG / Pasteur 1173P2) GN=whiA PE=3 SV=1	246	34969	13	5	13	5	43.7
tr|A0A0H3MCJ0|A0A0H3MCJ0_MYCBP	Probable gamma-glutamyltranspeptidase ggtB OS=Mycobacterium bovis (strain BCG / Pasteur 1173P2) GN=ggtB PE=4 SV=1	244	66775	7	5	7	5	14.5
tr|A0A0H3MC04|A0A0H3MC04_MYCBP	Possible conserved membrane protein OS=Mycobacterium bovis (strain BCG / Pasteur 1173P2) GN=BCG_2219 PE=4 SV=1	244	24471	8	5	6	4	25.7
tr|A0A0H3M2N0|A0A0H3M2N0_MYCBP	Probable nad(P) transhydrogenase (Subunit alpha) pntAa [first part] OS=Mycobacterium bovis (strain BCG / Pasteur 1173P2) GN=pntAa PE=4 SV=1	236	37785	6	5	5	5	16.4
tr|A0A0G2Q9M2|A0A0G2Q9M2_MYCBP	Uncharacterized protein OS=Mycobacterium bovis (strain BCG / Pasteur 1173P2) GN=BCG_3321 PE=4 SV=1	235	45418	9	5	8	4	18.8
sp|A1KJ75|ASSY_MYCBP	Argininosuccinate synthase OS=Mycobacterium bovis (strain BCG / Pasteur 1173P2) GN=argG PE=3 SV=1	233	43826	8	5	7	5	19.1
tr|A0A0H3MAP0|A0A0H3MAP0_MYCBP	Conserved hypothetical alanine valine rich protein OS=Mycobacterium bovis (strain BCG / Pasteur 1173P2) GN=BCG_3239 PE=4 SV=1	228	42622	8	5	6	4	21.6
tr|A0A0H3M7X8|A0A0H3M7X8_MYCBP	Probable acyl-CoA dehydrogenase fadE7 OS=Mycobacterium bovis (strain BCG / Pasteur 1173P2) GN=fadE7 PE=3 SV=1	226	42670	9	5	6	5	17.7
sp|A1KFA4|Y321_MYCBP	Putative S-adenosyl-L-methionine-dependent methyltransferase BCG_0321 OS=Mycobacterium bovis (strain BCG / Pasteur 1173P2) GN=BCG_0321 PE=3 SV=1	225	33092	10	5	10	5	33.1
tr|A0A0H3MEE4|A0A0H3MEE4_MYCBP	Uncharacterized protein OS=Mycobacterium bovis (strain BCG / Pasteur 1173P2) GN=BCG_2018 PE=4 SV=1	223	28982	8	5	6	4	25.2
tr|A0A0H3MBJ4|A0A0H3MBJ4_MYCBP	Probable conserved membrane protein OS=Mycobacterium bovis (strain BCG / Pasteur 1173P2) GN=BCG_3652c PE=4 SV=1	219	27213	6	5	6	5	36.9
tr|A0A0H3M7K2|A0A0H3M7K2_MYCBP	Possible methyltransferase (Methylase) OS=Mycobacterium bovis (strain BCG / Pasteur 1173P2) GN=BCG_2649 PE=4 SV=1	219	29524	5	5	4	4	16.8
tr|A0A0H3M7H0|A0A0H3M7H0_MYCBP	Probable peptidyl-prolyl cis-trans isomerase B ppiB OS=Mycobacterium bovis (strain BCG / Pasteur 1173P2) GN=ppiB PE=4 SV=1	218	32684	7	5	5	4	26.3
tr|A0A0H3M3L4|A0A0H3M3L4_MYCBP	Dihydrolipoyl dehydrogenase OS=Mycobacterium bovis (strain BCG / Pasteur 1173P2) GN=lpd PE=3 SV=1	212	49437	6	5	6	5	14.2
tr|A0A0H3M947|A0A0H3M947_MYCBP	Glutamine--fructose-6-phosphate aminotransferase [isomerizing] OS=Mycobacterium bovis (strain BCG / Pasteur 1173P2) GN=glmS PE=3 SV=1	211	67758	6	5	6	5	9.8
tr|A0A0H3MAE7|A0A0H3MAE7_MYCBP	Possible fatty acid synthase OS=Mycobacterium bovis (strain BCG / Pasteur 1173P2) GN=BCG_3780 PE=4 SV=1	207	47052	7	5	6	4	14.8
sp|A1KML3|ISPG_MYCBP	4-hydroxy-3-methylbut-2-en-1-yl diphosphate synthase (flavodoxin) OS=Mycobacterium bovis (strain BCG / Pasteur 1173P2) GN=ispG PE=3 SV=1	206	40913	8	5	8	5	24.5
tr|A0A0H3MF18|A0A0H3MF18_MYCBP	Uncharacterized protein OS=Mycobacterium bovis (strain BCG / Pasteur 1173P2) GN=BCG_3611 PE=4 SV=1	205	17417	5	5	5	5	33.8
tr|A0A0H3M6S2|A0A0H3M6S2_MYCBP	Probable membrane protein OS=Mycobacterium bovis (strain BCG / Pasteur 1173P2) GN=BCG_2620 PE=4 SV=1	203	21986	5	5	3	3	23.3
tr|A0A0H3MHX6|A0A0H3MHX6_MYCBP	Probable enoyl-CoA hydratase echA18 OS=Mycobacterium bovis (strain BCG / Pasteur 1173P2) GN=echA18 PE=3 SV=1	198	31678	8	5	8	5	27.4
tr|A0A0H3M116|A0A0H3M116_MYCBP	Probable acetyl-CoA acyltransferase fadA2 OS=Mycobacterium bovis (strain BCG / Pasteur 1173P2) GN=fadA2 PE=3 SV=1	197	46307	7	5	7	5	25.7
tr|A0A0H3M746|A0A0H3M746_MYCBP	Transmembrane serine/threonine-protein kinase B pknB OS=Mycobacterium bovis (strain BCG / Pasteur 1173P2) GN=pknB PE=4 SV=1	194	66583	11	5	11	5	18.5
tr|A0A0H3MC31|A0A0H3MC31_MYCBP	Possible acyl-[acyl-carrier protein] desaturase desA2 OS=Mycobacterium bovis (strain BCG / Pasteur 1173P2) GN=desA2 PE=4 SV=1	191	31568	6	5	5	4	21.1
tr|A0A0H3MFE4|A0A0H3MFE4_MYCBP	Putative methanol dehydrogenase transcriptional regulatory protein moxR2 OS=Mycobacterium bovis (strain BCG / Pasteur 1173P2) GN=moxR2 PE=4 SV=1	189	37970	9	5	7	4	21.2
tr|A0A0H3M867|A0A0H3M867_MYCBP	Possible transcriptional regulatory protein OS=Mycobacterium bovis (strain BCG / Pasteur 1173P2) GN=BCG_2276c PE=4 SV=1	188	37661	5	5	5	5	17.8
tr|A0A0H3M883|A0A0H3M883_MYCBP	Uncharacterized protein OS=Mycobacterium bovis (strain BCG / Pasteur 1173P2) GN=BCG_3149 PE=4 SV=1	188	38795	7	5	6	4	22.7
tr|A0A0H3M5G3|A0A0H3M5G3_MYCBP	Uncharacterized protein OS=Mycobacterium bovis (strain BCG / Pasteur 1173P2) GN=BCG_2129c PE=4 SV=1	185	58565	7	5	6	4	13.8
tr|A0A0H3M648|A0A0H3M648_MYCBP	Probable aconitate hydratase acn OS=Mycobacterium bovis (strain BCG / Pasteur 1173P2) GN=acn PE=4 SV=1	176	102728	9	5	7	5	9.5
tr|A0A0H3M9W8|A0A0H3M9W8_MYCBP	Probable nad(P) transhydrogenase (Subunit alpha) pntAb [second part] OS=Mycobacterium bovis (strain BCG / Pasteur 1173P2) GN=pntAb PE=4 SV=1	174	11771	5	5	3	3	15.5
tr|A0A0H3M8S4|A0A0H3M8S4_MYCBP	Probable NADPH:adrenodoxin oxidoreductase fprA OS=Mycobacterium bovis (strain BCG / Pasteur 1173P2) GN=fprA PE=4 SV=1	172	49440	8	5	8	5	25.2
tr|A0A0H3M586|A0A0H3M586_MYCBP	Serine hydroxymethyltransferase OS=Mycobacterium bovis (strain BCG / Pasteur 1173P2) GN=glyA1 PE=3 SV=1	170	45030	9	5	8	5	22.1
tr|A0A0H3MAS4|A0A0H3MAS4_MYCBP	Probable phosphomannomutase manB OS=Mycobacterium bovis (strain BCG / Pasteur 1173P2) GN=manB PE=4 SV=1	169	49265	5	5	5	5	12
tr|A1KEI6|A1KEI6_MYCBP	Serine/threonine phosphatase PPP OS=Mycobacterium bovis (strain BCG / Pasteur 1173P2) GN=pstP PE=4 SV=1	168	53995	6	5	5	5	11.7
tr|A0A0H3MA82|A0A0H3MA82_MYCBP	Probable phosphoserine phosphatase serB2 OS=Mycobacterium bovis (strain BCG / Pasteur 1173P2) GN=serB2 PE=4 SV=1	167	43348	5	5	4	4	13.2
sp|A1KGG3|RS7_MYCBP	30S ribosomal protein S7 OS=Mycobacterium bovis (strain BCG / Pasteur 1173P2) GN=rpsG PE=3 SV=1	166	17590	7	5	6	5	37.8
sp|A1KPE6|RS13_MYCBP	30S ribosomal protein S13 OS=Mycobacterium bovis (strain BCG / Pasteur 1173P2) GN=rpsM PE=3 SV=1	163	14399	7	5	7	5	46.8
sp|A1KMY9|LEU3_MYCBP	3-isopropylmalate dehydrogenase OS=Mycobacterium bovis (strain BCG / Pasteur 1173P2) GN=leuB PE=3 SV=1	157	35364	5	5	5	5	16.4
tr|A0A0H3M9B8|A0A0H3M9B8_MYCBP	Ribose-phosphate pyrophosphokinase OS=Mycobacterium bovis (strain BCG / Pasteur 1173P2) GN=prsA PE=3 SV=1	157	35683	10	5	9	5	29.4
sp|A1KKF2|PSA_MYCBP	Proteasome subunit alpha OS=Mycobacterium bovis (strain BCG / Pasteur 1173P2) GN=prcA PE=3 SV=1	155	26764	9	5	8	5	33.1
sp|A1KLF3|CLPX_MYCBP	ATP-dependent Clp protease ATP-binding subunit ClpX OS=Mycobacterium bovis (strain BCG / Pasteur 1173P2) GN=clpX PE=3 SV=1	147	47167	10	5	9	5	18.5
tr|A0A0H3M2H1|A0A0H3M2H1_MYCBP	Uncharacterized protein OS=Mycobacterium bovis (strain BCG / Pasteur 1173P2) GN=BCG_0573 PE=4 SV=1	146	43256	8	5	6	5	18.5
tr|A0A0H3MCL7|A0A0H3MCL7_MYCBP	Alpha-1,4-glucan:maltose-1-phosphate maltosyltransferase OS=Mycobacterium bovis (strain BCG / Pasteur 1173P2) GN=glgE PE=3 SV=1	142	78819	8	5	7	5	12.6
tr|A0A0H3MH40|A0A0H3MH40_MYCBP	Uncharacterized protein OS=Mycobacterium bovis (strain BCG / Pasteur 1173P2) GN=BCG_3124c PE=4 SV=1	138	30603	6	5	6	5	24.7
tr|A0A0H3MCI8|A0A0H3MCI8_MYCBP	Homoserine dehydrogenase OS=Mycobacterium bovis (strain BCG / Pasteur 1173P2) GN=thrA PE=3 SV=1	136	45639	10	5	9	5	19.7
tr|A0A0H3M8U1|A0A0H3M8U1_MYCBP	Diacylglycerol O-acyltransferase OS=Mycobacterium bovis (strain BCG / Pasteur 1173P2) GN=BCG_3153c PE=3 SV=1	136	50860	7	5	7	5	13.6
sp|A1KJ66|SYFA_MYCBP	Phenylalanine--tRNA ligase alpha subunit OS=Mycobacterium bovis (strain BCG / Pasteur 1173P2) GN=pheS PE=3 SV=1	127	37449	6	5	6	5	16.1
tr|A0A0H3MBK0|A0A0H3MBK0_MYCBP	Probable lsr2 protein OS=Mycobacterium bovis (strain BCG / Pasteur 1173P2) GN=lsr2 PE=4 SV=1	124	12091	6	5	4	3	35.7
tr|A0A0H3M7C2|A0A0H3M7C2_MYCBP	Putative short-chain type dehydrogenase/reductase OS=Mycobacterium bovis (strain BCG / Pasteur 1173P2) GN=BCG_2529 PE=4 SV=1	123	28053	6	5	6	5	26.1
tr|A0A0H3M0P5|A0A0H3M0P5_MYCBP	Probable cation-transporter atpase I ctpI OS=Mycobacterium bovis (strain BCG / Pasteur 1173P2) GN=ctpI PE=4 SV=1	110	168099	10	5	9	5	6.9
tr|A0A0H3MHJ0|A0A0H3MHJ0_MYCBP	Probable metal cation-transporting P-type atpase C ctpC OS=Mycobacterium bovis (strain BCG / Pasteur 1173P2) GN=ctpC PE=3 SV=1	101	76676	9	5	9	5	10.4
tr|A0A0H3M7G2|A0A0H3M7G2_MYCBP	Uncharacterized protein OS=Mycobacterium bovis (strain BCG / Pasteur 1173P2) GN=BCG_2017 PE=4 SV=1	96	60427	7	5	7	5	12.5
sp|A1KNE8|NUOH_MYCBP	NADH-quinone oxidoreductase subunit H OS=Mycobacterium bovis (strain BCG / Pasteur 1173P2) GN=nuoH PE=3 SV=1	91	44629	10	5	5	3	8.5
tr|A0A0H3M8J5|A0A0H3M8J5_MYCBP	Protein translocase subunit SecE OS=Mycobacterium bovis (strain BCG / Pasteur 1173P2) GN=secE1 PE=3 SV=1	445	16946	4	4	2	2	28.6
sp|A1KKF4|PUP_MYCBP	Prokaryotic ubiquitin-like protein Pup OS=Mycobacterium bovis (strain BCG / Pasteur 1173P2) GN=pup PE=3 SV=1	362	6940	4	4	2	2	32.8
tr|A0A0H3M1H2|A0A0H3M1H2_MYCBP	NAD(P) transhydrogenase subunit beta OS=Mycobacterium bovis (strain BCG / Pasteur 1173P2) GN=pntB PE=3 SV=1	290	48827	4	4	3	3	12.4
tr|A0A0H3M2Q0|A0A0H3M2Q0_MYCBP	Probable conserved mce associated membrane protein OS=Mycobacterium bovis (strain BCG / Pasteur 1173P2) GN=BCG_0212 PE=4 SV=1	288	22513	5	4	3	3	20.2
tr|A0A0H3MGI9|A0A0H3MGI9_MYCBP	Transcription termination/antitermination protein NusA OS=Mycobacterium bovis (strain BCG / Pasteur 1173P2) GN=nusA PE=3 SV=1	264	37733	7	4	6	4	23.3
tr|A0A0H3M654|A0A0H3M654_MYCBP	Possible 20-beta-hydroxysteroid dehydrogenase fabG3 OS=Mycobacterium bovis (strain BCG / Pasteur 1173P2) GN=fabG3 PE=4 SV=1	239	27070	8	4	8	4	26.5
tr|A0A0H3M589|A0A0H3M589_MYCBP	Fumarate hydratase class II OS=Mycobacterium bovis (strain BCG / Pasteur 1173P2) GN=fum PE=3 SV=1	238	50281	7	4	6	4	14.6
tr|A0A0H3M791|A0A0H3M791_MYCBP	ATP-dependent Clp protease proteolytic subunit OS=Mycobacterium bovis (strain BCG / Pasteur 1173P2) GN=clpP1 PE=3 SV=1	236	21808	4	4	4	4	24.5
tr|A0A0H3M4V4|A0A0H3M4V4_MYCBP	Possible magnesium chelatase OS=Mycobacterium bovis (strain BCG / Pasteur 1173P2) GN=BCG_1012 PE=4 SV=1	233	49618	6	4	6	4	17.2
tr|A0A0H3M819|A0A0H3M819_MYCBP	Uncharacterized protein OS=Mycobacterium bovis (strain BCG / Pasteur 1173P2) GN=BCG_2220c PE=3 SV=1	231	12707	4	4	4	4	50
tr|A0A0H3MHF0|A0A0H3MHF0_MYCBP	Possible soj/parA-related protein OS=Mycobacterium bovis (strain BCG / Pasteur 1173P2) GN=BCG_3240c PE=4 SV=1	219	28729	6	4	5	4	20.7
tr|A0A0H3MF17|A0A0H3MF17_MYCBP	Probable exported protease OS=Mycobacterium bovis (strain BCG / Pasteur 1173P2) GN=BCG_2241c PE=4 SV=1	215	56516	8	4	7	4	15.8
tr|A0A0H3M977|A0A0H3M977_MYCBP	Succinate dehydrogenase flavoprotein subunit OS=Mycobacterium bovis (strain BCG / Pasteur 1173P2) GN=sdhA PE=3 SV=1	209	65241	5	4	5	4	9.5
sp|A1KMW6|Y2993_MYCBP	Uncharacterized oxidoreductase BCG_2993 OS=Mycobacterium bovis (strain BCG / Pasteur 1173P2) GN=BCG_2993 PE=3 SV=1	207	30539	6	4	6	4	25.9
tr|A0A0H3M0V8|A0A0H3M0V8_MYCBP	Possible lysophospholipase OS=Mycobacterium bovis (strain BCG / Pasteur 1173P2) GN=BCG_0220 PE=4 SV=1	206	30357	5	4	5	4	20.8
tr|A0A0H3M6T3|A0A0H3M6T3_MYCBP	Uncharacterized protein OS=Mycobacterium bovis (strain BCG / Pasteur 1173P2) GN=BCG_2243 PE=4 SV=1	205	56412	9	4	9	4	20.7
tr|A0A0H3M2Q7|A0A0H3M2Q7_MYCBP	Uncharacterized protein OS=Mycobacterium bovis (strain BCG / Pasteur 1173P2) GN=BCG_0685 PE=4 SV=1	202	14895	6	4	4	3	23.9
sp|A1KGI3|RL4_MYCBP	50S ribosomal protein L4 OS=Mycobacterium bovis (strain BCG / Pasteur 1173P2) GN=rplD PE=3 SV=1	201	23729	8	4	5	4	26
tr|A0A0G2Q9K0|A0A0G2Q9K0_MYCBP	Phosphate-specific transport system accessory protein PhoU OS=Mycobacterium bovis (strain BCG / Pasteur 1173P2) GN=phoY1_1 PE=3 SV=1	198	24941	8	4	7	4	33.9
tr|A0A0H3MAT7|A0A0H3MAT7_MYCBP	Probable acyl-CoA dehydrogenase fadE25 OS=Mycobacterium bovis (strain BCG / Pasteur 1173P2) GN=fadE25 PE=3 SV=1	196	41925	5	4	5	4	16.7
tr|A0A0H3M4U6|A0A0H3M4U6_MYCBP	Succinate--CoA ligase [ADP-forming] subunit alpha OS=Mycobacterium bovis (strain BCG / Pasteur 1173P2) GN=sucD PE=3 SV=1	194	31238	5	4	4	3	17.8
sp|A1KIM6|PGK_MYCBP	Phosphoglycerate kinase OS=Mycobacterium bovis (strain BCG / Pasteur 1173P2) GN=pgk PE=3 SV=1	194	42600	5	4	5	4	16.7
sp|A0A0H3M3S8|LPRG_MYCBP	Lipoarabinomannan carrier protein LprG OS=Mycobacterium bovis (strain BCG / Pasteur 1173P2) GN=lprG PE=1 SV=1	194	24647	5	4	3	3	16.1
tr|A0A0H3M5S5|A0A0H3M5S5_MYCBP	Conserved hypothetical membrane protein OS=Mycobacterium bovis (strain BCG / Pasteur 1173P2) GN=BCG_1878c PE=4 SV=1	192	48068	6	4	5	4	9.9
sp|A1KLV3|Y2628_MYCBP	Probable transcriptional regulatory protein BCG_2628c OS=Mycobacterium bovis (strain BCG / Pasteur 1173P2) GN=BCG_2628c PE=3 SV=1	191	26839	5	4	5	4	17.5
tr|A0A0H3MDP0|A0A0H3MDP0_MYCBP	Phenolpthiocerol synthesis type-I polyketide synthase ppsB OS=Mycobacterium bovis (strain BCG / Pasteur 1173P2) GN=ppsB PE=4 SV=1	186	163041	8	4	8	4	6.2
sp|A1KPA9|CH10_MYCBP	10 kDa chaperonin OS=Mycobacterium bovis (strain BCG / Pasteur 1173P2) GN=groS PE=3 SV=1	185	10798	4	4	3	3	39
tr|A0A0H3MAB7|A0A0H3MAB7_MYCBP	Uncharacterized protein OS=Mycobacterium bovis (strain BCG / Pasteur 1173P2) GN=BCG_1504c PE=4 SV=1	184	18305	7	4	7	4	43.5
tr|A0A0H3MB70|A0A0H3MB70_MYCBP	Uncharacterized protein OS=Mycobacterium bovis (strain BCG / Pasteur 1173P2) GN=cfp17 PE=4 SV=1	183	17240	4	4	4	4	22.2
tr|A0A0H3M7S7|A0A0H3M7S7_MYCBP	Uncharacterized protein OS=Mycobacterium bovis (strain BCG / Pasteur 1173P2) GN=BCG_2123c PE=4 SV=1	181	9412	6	4	5	4	54.8
tr|A0A0H3M1X8|A0A0H3M1X8_MYCBP	Probable conserved integral membrane protein OS=Mycobacterium bovis (strain BCG / Pasteur 1173P2) GN=BCG_0348 PE=4 SV=1	178	25825	5	4	2	2	9.7
tr|A0A0H3M725|A0A0H3M725_MYCBP	Glycine--tRNA ligase OS=Mycobacterium bovis (strain BCG / Pasteur 1173P2) GN=glyS PE=3 SV=1	175	53019	7	4	7	4	16.4
tr|A0A0H3M4J8|A0A0H3M4J8_MYCBP	Probable glycogen phosphorylase glgP OS=Mycobacterium bovis (strain BCG / Pasteur 1173P2) GN=glgP PE=4 SV=1	172	95633	9	4	9	4	13.7
tr|A0A0H3M8W1|A0A0H3M8W1_MYCBP	Transcriptional regulatory protein OS=Mycobacterium bovis (strain BCG / Pasteur 1173P2) GN=BCG_0870 PE=4 SV=1	170	27622	4	4	3	3	14.1
tr|A0A0H3M3X5|A0A0H3M3X5_MYCBP	Cysteine desulfurase OS=Mycobacterium bovis (strain BCG / Pasteur 1173P2) GN=csd PE=3 SV=1	168	44683	10	4	8	4	17.5
tr|A0A0H3M6C0|A0A0H3M6C0_MYCBP	Possible ribonuclease E rne OS=Mycobacterium bovis (strain BCG / Pasteur 1173P2) GN=rne PE=4 SV=1	168	103443	15	4	11	4	12.4
tr|A0A0H3MC11|A0A0H3MC11_MYCBP	Uncharacterized protein OS=Mycobacterium bovis (strain BCG / Pasteur 1173P2) GN=BCG_2232 PE=4 SV=1	166	31766	6	4	6	4	21.3
tr|A0A0H3MF34|A0A0H3MF34_MYCBP	3-oxoacyl-[acyl-carrier protein] synthase 1 kasA OS=Mycobacterium bovis (strain BCG / Pasteur 1173P2) GN=kasA PE=3 SV=1	164	43460	7	4	6	4	18.5
tr|A0A0H3M864|A0A0H3M864_MYCBP	Putative cell division ATP-binding protein ftsE OS=Mycobacterium bovis (strain BCG / Pasteur 1173P2) GN=ftsE PE=4 SV=1	161	25638	6	4	5	4	23.1
sp|A1KKQ5|AMPA_MYCBP	Probable cytosol aminopeptidase OS=Mycobacterium bovis (strain BCG / Pasteur 1173P2) GN=pepA PE=3 SV=1	159	53699	5	4	5	4	15.7
sp|A0A0H3MAB5|G3P_MYCBP	Glyceraldehyde-3-phosphate dehydrogenase OS=Mycobacterium bovis (strain BCG / Pasteur 1173P2) GN=gap PE=1 SV=1	156	36105	4	4	4	4	15.3
tr|A0A0H3M228|A0A0H3M228_MYCBP	UPF0336 protein BCG_0686 OS=Mycobacterium bovis (strain BCG / Pasteur 1173P2) GN=BCG_0686 PE=3 SV=1	155	19088	7	4	6	3	27.7
tr|A0A0H3MFF9|A0A0H3MFF9_MYCBP	Probable sulfate-binding lipoprotein subI OS=Mycobacterium bovis (strain BCG / Pasteur 1173P2) GN=subI PE=4 SV=1	153	37566	4	4	4	4	19.7
sp|A1KJ27|TRPC_MYCBP	Indole-3-glycerol phosphate synthase OS=Mycobacterium bovis (strain BCG / Pasteur 1173P2) GN=trpC PE=3 SV=1	152	28120	6	4	6	4	27.9
tr|A0A0H3M824|A0A0H3M824_MYCBP	Putative dehydrogenase/reductase OS=Mycobacterium bovis (strain BCG / Pasteur 1173P2) GN=BCG_0478c PE=4 SV=1	152	33686	6	4	6	4	20.6
sp|A1KGR3|PUR7_MYCBP	Phosphoribosylaminoimidazole-succinocarboxamide synthase OS=Mycobacterium bovis (strain BCG / Pasteur 1173P2) GN=purC PE=3 SV=1	151	33024	8	4	6	4	25.3
tr|A0A0H3M7A2|A0A0H3M7A2_MYCBP	Uncharacterized protein OS=Mycobacterium bovis (strain BCG / Pasteur 1173P2) GN=BCG_0131 PE=4 SV=1	151	20915	4	4	2	2	14.2
tr|A0A0H3MAS9|A0A0H3MAS9_MYCBP	Probable fatty-acid-CoA ligase fadD23 OS=Mycobacterium bovis (strain BCG / Pasteur 1173P2) GN=fadD23 PE=4 SV=1	150	63258	6	4	5	3	13.2
sp|A1KGI5|RL2_MYCBP	50S ribosomal protein L2 OS=Mycobacterium bovis (strain BCG / Pasteur 1173P2) GN=rplB PE=3 SV=1	150	30615	5	4	5	4	27.1
tr|A0A0H3M1A4|A0A0H3M1A4_MYCBP	Putative iron-sulfur-binding reductase OS=Mycobacterium bovis (strain BCG / Pasteur 1173P2) GN=BCG_0377c PE=4 SV=1	143	96323	7	4	7	4	9.6
tr|A0A0H3M2B0|A0A0H3M2B0_MYCBP	Possible mycolic acid synthase umaA1 OS=Mycobacterium bovis (strain BCG / Pasteur 1173P2) GN=umaA1 PE=4 SV=1	141	33245	5	4	5	4	21.7
tr|A0A0H3M5Y7|A0A0H3M5Y7_MYCBP	Probable aminotransferase OS=Mycobacterium bovis (strain BCG / Pasteur 1173P2) GN=BCG_2310 PE=4 SV=1	140	44427	9	4	7	4	18.2
tr|A0A0H3M7W2|A0A0H3M7W2_MYCBP	Cell division protein FtsQ OS=Mycobacterium bovis (strain BCG / Pasteur 1173P2) GN=ftsQ PE=3 SV=1	140	33970	5	4	3	2	11.8
tr|A0A0H3M4I5|A0A0H3M4I5_MYCBP	Uncharacterized protein OS=Mycobacterium bovis (strain BCG / Pasteur 1173P2) GN=BCG_0884c PE=4 SV=1	137	30171	6	4	6	4	23.2
tr|A0A0H3M8B2|A0A0H3M8B2_MYCBP	Probable NADH dehydrogenase I (Chain M) nuoM OS=Mycobacterium bovis (strain BCG / Pasteur 1173P2) GN=nuoM PE=4 SV=1	132	59240	7	4	6	4	10.3
tr|A0A0H3MDQ6|A0A0H3MDQ6_MYCBP	Pyruvate carboxylase OS=Mycobacterium bovis (strain BCG / Pasteur 1173P2) GN=pca PE=4 SV=1	132	121033	14	4	13	4	10.8
tr|A0A0H3M7L3|A0A0H3M7L3_MYCBP	Putative succinate dehydrogenase [membrane anchor subunit] OS=Mycobacterium bovis (strain BCG / Pasteur 1173P2) GN=BCG_0287c PE=4 SV=1	131	31456	4	4	4	4	16.5
tr|A0A0H3MEQ5|A0A0H3MEQ5_MYCBP	Possible dehydrogenase OS=Mycobacterium bovis (strain BCG / Pasteur 1173P2) GN=BCG_3458c PE=4 SV=1	128	30506	9	4	6	3	27.6
tr|A0A0H3MJ06|A0A0H3MJ06_MYCBP	Diacylglycerol O-acyltransferase OS=Mycobacterium bovis (strain BCG / Pasteur 1173P2) GN=BCG_3794c PE=3 SV=1	127	49501	5	4	5	4	12.1
tr|A0A0G2Q9M3|A0A0G2Q9M3_MYCBP	Probable piperideine-6-carboxilic acid dehydrogenase pcd OS=Mycobacterium bovis (strain BCG / Pasteur 1173P2) GN=pcd_2 PE=3 SV=1	124	51758	6	4	5	3	14.4
tr|A0A0H3M8P9|A0A0H3M8P9_MYCBP	Uncharacterized protein OS=Mycobacterium bovis (strain BCG / Pasteur 1173P2) GN=BCG_3100c PE=3 SV=1	122	33194	4	4	4	4	16.6
sp|A1KMU5|PHKR_MYCBP	Phthiodiolone/phenolphthiodiolone dimycocerosates ketoreductase OS=Mycobacterium bovis (strain BCG / Pasteur 1173P2) GN=BCG_2972c PE=3 SV=1	117	41379	8	4	8	4	26.5
sp|A1KGK0|RL6_MYCBP	50S ribosomal protein L6 OS=Mycobacterium bovis (strain BCG / Pasteur 1173P2) GN=rplF PE=3 SV=1	115	19366	11	4	10	4	44.7
tr|A0A0H3M3I2|A0A0H3M3I2_MYCBP	Uncharacterized protein OS=Mycobacterium bovis (strain BCG / Pasteur 1173P2) GN=BCG_1324 PE=4 SV=1	115	25328	6	4	5	3	26.5
tr|A0A0H3M573|A0A0H3M573_MYCBP	Pyruvate kinase OS=Mycobacterium bovis (strain BCG / Pasteur 1173P2) GN=pykA PE=3 SV=1	115	50895	5	4	5	4	11.7
sp|A1KMC8|RS15_MYCBP	30S ribosomal protein S15 OS=Mycobacterium bovis (strain BCG / Pasteur 1173P2) GN=rpsO PE=3 SV=1	112	10469	5	4	5	4	39.3
sp|A1KGK1|RL18_MYCBP	50S ribosomal protein L18 OS=Mycobacterium bovis (strain BCG / Pasteur 1173P2) GN=rplR PE=3 SV=1	111	13176	8	4	7	4	42.6
tr|A0A0H3M173|A0A0H3M173_MYCBP	Probable bifunctional penicillin-binding protein 1A/1B PONA1 OS=Mycobacterium bovis (strain BCG / Pasteur 1173P2) GN=ponA1 PE=4 SV=1	108	71517	5	4	5	4	8.7
sp|A1KNP6|LPQB_MYCBP	Lipoprotein LpqB OS=Mycobacterium bovis (strain BCG / Pasteur 1173P2) GN=lpqB PE=3 SV=2	106	61668	9	4	7	4	11.2
sp|A1KPC9|RS9_MYCBP	30S ribosomal protein S9 OS=Mycobacterium bovis (strain BCG / Pasteur 1173P2) GN=rpsI PE=3 SV=1	105	16426	6	4	5	3	29.8
sp|A1KGJ5|RL14_MYCBP	50S ribosomal protein L14 OS=Mycobacterium bovis (strain BCG / Pasteur 1173P2) GN=rplN PE=3 SV=1	103	13476	6	4	6	4	32
tr|A0A0H3MA24|A0A0H3MA24_MYCBP	Integral membrane indolylacetylinositol arabinosyltransferase embC OS=Mycobacterium bovis (strain BCG / Pasteur 1173P2) GN=embC PE=4 SV=1	99	117827	7	4	7	4	7.2
tr|A0A0H3MAG0|A0A0H3MAG0_MYCBP	Probable fatty-acid-CoA ligase fadD25 OS=Mycobacterium bovis (strain BCG / Pasteur 1173P2) GN=fadD25 PE=4 SV=1	98	63243	4	4	3	3	4.6
tr|A0A0H3M8R9|A0A0H3M8R9_MYCBP	Cell division protein FtsX OS=Mycobacterium bovis (strain BCG / Pasteur 1173P2) GN=ftsX PE=3 SV=1	97	32885	10	4	10	4	27.9
tr|A0A0H3M8A6|A0A0H3M8A6_MYCBP	Fatty-acid-CoA ligase fadD26 OS=Mycobacterium bovis (strain BCG / Pasteur 1173P2) GN=fadD26 PE=4 SV=1	96	63315	6	4	5	3	8.6
tr|A0A0H3MA76|A0A0H3MA76_MYCBP	Putative integration host factor mihF OS=Mycobacterium bovis (strain BCG / Pasteur 1173P2) GN=mihF PE=4 SV=1	95	20993	9	4	7	4	31.1
tr|A0A0H3MC16|A0A0H3MC16_MYCBP	Probable glutamine synthetase glnA2 OS=Mycobacterium bovis (strain BCG / Pasteur 1173P2) GN=glnA2 PE=3 SV=1	95	49805	4	4	3	3	6.5
tr|A0A0H3M9K0|A0A0H3M9K0_MYCBP	Probable penicillin-binding protein pbpA OS=Mycobacterium bovis (strain BCG / Pasteur 1173P2) GN=pbpA PE=4 SV=1	94	51772	6	4	6	4	15.1
sp|A1KEU8|MAK_MYCBP	Maltokinase OS=Mycobacterium bovis (strain BCG / Pasteur 1173P2) GN=mak PE=3 SV=1	83	50029	5	4	5	4	11.6
sp|A1KNE3|NUOC_MYCBP	NADH-quinone oxidoreductase subunit C OS=Mycobacterium bovis (strain BCG / Pasteur 1173P2) GN=nuoC PE=3 SV=1	69	26973	6	4	4	3	15.7
tr|A0A0H3M694|A0A0H3M694_MYCBP	Probable polyketide synthase pks5 OS=Mycobacterium bovis (strain BCG / Pasteur 1173P2) GN=pks5 PE=4 SV=1	69	225088	14	4	11	4	4.1
tr|A0A0H3M7E1|A0A0H3M7E1_MYCBP	Uncharacterized protein OS=Mycobacterium bovis (strain BCG / Pasteur 1173P2) GN=TB18.5 PE=4 SV=1	31	17784	5	4	3	3	21.1
sp|A0A0H3M9Z0|LPQH_MYCBP	Lipoprotein LpqH OS=Mycobacterium bovis (strain BCG / Pasteur 1173P2) GN=lpqH PE=3 SV=1	208	15309	3	3	1	1	11.9
tr|A0A0H3M0V2|A0A0H3M0V2_MYCBP	Probable conserved MCE associated membrane protein OS=Mycobacterium bovis (strain BCG / Pasteur 1173P2) GN=BCG_0215 PE=4 SV=1	204	25896	3	3	3	3	18
tr|A0A0H3M2W3|A0A0H3M2W3_MYCBP	Probable serine protease OS=Mycobacterium bovis (strain BCG / Pasteur 1173P2) GN=BCG_1038 PE=4 SV=1	201	46408	4	3	3	2	11.6
tr|A0A0H3MDK8|A0A0H3MDK8_MYCBP	Cell surface lipoprotein mpb83 OS=Mycobacterium bovis (strain BCG / Pasteur 1173P2) GN=mpb83 PE=4 SV=1	194	22227	3	3	2	2	13.2
tr|A0A0H3M233|A0A0H3M233_MYCBP	Methoxy mycolic acid synthase 2 mmaA2 OS=Mycobacterium bovis (strain BCG / Pasteur 1173P2) GN=mmaA2 PE=4 SV=1	188	32832	4	3	4	3	20.2
tr|A0A0H3M8V0|A0A0H3M8V0_MYCBP	NADH-quinone oxidoreductase subunit A OS=Mycobacterium bovis (strain BCG / Pasteur 1173P2) GN=nuoA PE=3 SV=1	186	14023	3	3	2	2	21.9
tr|A0A0H3M1V2|A0A0H3M1V2_MYCBP	Possible oxidoreductase OS=Mycobacterium bovis (strain BCG / Pasteur 1173P2) GN=BCG_0591c PE=3 SV=1	185	31904	6	3	6	3	23.1
tr|A0A0H3M9G6|A0A0H3M9G6_MYCBP	Cyclopropane-fatty-acyl-phospholipid synthase 1 cmaA1 OS=Mycobacterium bovis (strain BCG / Pasteur 1173P2) GN=cmaA1 PE=4 SV=1	178	32698	3	3	3	3	12.9
tr|A0A0H3M918|A0A0H3M918_MYCBP	Protein-export membrane protein SecF OS=Mycobacterium bovis (strain BCG / Pasteur 1173P2) GN=secF PE=3 SV=1	177	47011	7	3	7	3	16.7
sp|A1KQD8|A85A_MYCBP	Diacylglycerol acyltransferase/mycolyltransferase Ag85A OS=Mycobacterium bovis (strain BCG / Pasteur 1173P2) GN=fbpA PE=3 SV=1	177	35835	5	3	5	3	17.2
tr|A0A0H3M7Y0|A0A0H3M7Y0_MYCBP	Probable conserved lipoprotein lppY OS=Mycobacterium bovis (strain BCG / Pasteur 1173P2) GN=lppY PE=4 SV=1	176	33968	3	3	2	2	11.2
sp|A1KN09|DNLJ_MYCBP	DNA ligase OS=Mycobacterium bovis (strain BCG / Pasteur 1173P2) GN=ligA PE=3 SV=1	168	75585	13	3	11	3	17.4
tr|A0A0H3MAV0|A0A0H3MAV0_MYCBP	Methoxy mycolic acid synthase 4 mmaA4 OS=Mycobacterium bovis (strain BCG / Pasteur 1173P2) GN=mmaA4 PE=4 SV=1	167	34956	4	3	4	3	14
tr|A0A0H3M4E4|A0A0H3M4E4_MYCBP	Probable integral membrane cytochrome D ubiquinol oxidase (Subunit I) cydA OS=Mycobacterium bovis (strain BCG / Pasteur 1173P2) GN=cydA PE=4 SV=1	164	54077	3	3	3	3	7
tr|A0A0H3M783|A0A0H3M783_MYCBP	Uncharacterized protein OS=Mycobacterium bovis (strain BCG / Pasteur 1173P2) GN=BCG_2469c PE=4 SV=1	163	44583	3	3	3	3	9.1
tr|A0A0G2Q9L9|A0A0G2Q9L9_MYCBP	Possible linoleoyl-CoA desaturase OS=Mycobacterium bovis (strain BCG / Pasteur 1173P2) GN=desA3_2 PE=4 SV=1	161	48584	6	3	6	3	18.7
tr|A0A0H3M823|A0A0H3M823_MYCBP	Aminomethyltransferase OS=Mycobacterium bovis (strain BCG / Pasteur 1173P2) GN=gcvT PE=3 SV=1	161	40060	3	3	2	2	8.2
tr|A0A0H3MDY4|A0A0H3MDY4_MYCBP	Uncharacterized protein OS=Mycobacterium bovis (strain BCG / Pasteur 1173P2) GN=BCG_1826 PE=4 SV=1	159	32493	4	3	4	3	13.3
tr|A0A0H3MGQ7|A0A0H3MGQ7_MYCBP	Phenolpthiocerol synthesis type-I polyketide synthase ppsD OS=Mycobacterium bovis (strain BCG / Pasteur 1173P2) GN=ppsD PE=4 SV=1	154	194088	16	3	15	3	9.1
tr|A0A0H3M797|A0A0H3M797_MYCBP	Uncharacterized protein OS=Mycobacterium bovis (strain BCG / Pasteur 1173P2) GN=BCG_1958c PE=4 SV=1	148	16793	3	3	3	3	28.6
tr|A0A0H3M5F0|A0A0H3M5F0_MYCBP	Uncharacterized protein OS=Mycobacterium bovis (strain BCG / Pasteur 1173P2) GN=BCG_2115c PE=4 SV=1	148	33914	5	3	5	3	24.1
tr|A0A0H3M427|A0A0H3M427_MYCBP	Probable cholesterol dehydrogenase OS=Mycobacterium bovis (strain BCG / Pasteur 1173P2) GN=BCG_1166c PE=4 SV=1	147	40944	7	3	6	3	20.8
tr|A0A0H3MDM9|A0A0H3MDM9_MYCBP	Signal recognition particle protein OS=Mycobacterium bovis (strain BCG / Pasteur 1173P2) GN=ffh PE=3 SV=1	146	55024	9	3	9	3	17.1
tr|A0A0H3M647|A0A0H3M647_MYCBP	Probable metal cation transporter P-type atpase A ctpF OS=Mycobacterium bovis (strain BCG / Pasteur 1173P2) GN=ctpF PE=4 SV=1	145	95301	7	3	7	3	7.6
sp|A1KH33|ARFC_MYCBP	Uncharacterized membrane protein ArfC OS=Mycobacterium bovis (strain BCG / Pasteur 1173P2) GN=arfC PE=2 SV=1	144	18898	3	3	3	3	20.6
sp|A1KNQ0|SAHH_MYCBP	Adenosylhomocysteinase OS=Mycobacterium bovis (strain BCG / Pasteur 1173P2) GN=ahcY PE=3 SV=1	143	54461	8	3	8	3	15.8
tr|A0A0H3MD01|A0A0H3MD01_MYCBP	Uncharacterized protein OS=Mycobacterium bovis (strain BCG / Pasteur 1173P2) GN=BCG_1523 PE=4 SV=1	141	42612	3	3	3	3	8.6
sp|A1KHP7|EX7S_MYCBP	Exodeoxyribonuclease 7 small subunit OS=Mycobacterium bovis (strain BCG / Pasteur 1173P2) GN=xseB PE=3 SV=1	140	9488	3	3	2	2	28.2
tr|A0A0H3MBX6|A0A0H3MBX6_MYCBP	Probable conserved membrane protein mmpS3 OS=Mycobacterium bovis (strain BCG / Pasteur 1173P2) GN=mmpS3 PE=4 SV=1	140	31050	3	3	3	3	18.7
sp|A1KKF3|PSB_MYCBP	Proteasome subunit beta OS=Mycobacterium bovis (strain BCG / Pasteur 1173P2) GN=prcB PE=3 SV=1	139	30286	11	3	10	3	37.1
tr|A0A0H3M941|A0A0H3M941_MYCBP	Putative acyltransferase OS=Mycobacterium bovis (strain BCG / Pasteur 1173P2) GN=BCG_2636c PE=4 SV=1	139	35423	6	3	4	3	12
tr|A0A0H3M6I2|A0A0H3M6I2_MYCBP	Dihydrolipoamide acetyltransferase component of pyruvate dehydrogenase complex OS=Mycobacterium bovis (strain BCG / Pasteur 1173P2) GN=pdhC PE=3 SV=1	137	41321	9	3	8	3	21.6
tr|A0A0H3M569|A0A0H3M569_MYCBP	Anthranilate synthase component 1 OS=Mycobacterium bovis (strain BCG / Pasteur 1173P2) GN=trpE PE=3 SV=1	135	56042	5	3	3	2	8.3
tr|A0A0H3M1M7|A0A0H3M1M7_MYCBP	Mycolic acid synthase pcaA OS=Mycobacterium bovis (strain BCG / Pasteur 1173P2) GN=pcaA PE=4 SV=1	134	33178	5	3	4	2	17.4
sp|A1KGC0|RL11_MYCBP	50S ribosomal protein L11 OS=Mycobacterium bovis (strain BCG / Pasteur 1173P2) GN=rplK PE=3 SV=1	133	15051	3	3	3	3	24.6
tr|A0A0H3M8F6|A0A0H3M8F6_MYCBP	Probable molybdenum cofactor biosynthesis protein moeB1 OS=Mycobacterium bovis (strain BCG / Pasteur 1173P2) GN=moeB1 PE=4 SV=1	133	42375	4	3	4	3	13.8
tr|A0A0H3M2U2|A0A0H3M2U2_MYCBP	Probable membrane protein OS=Mycobacterium bovis (strain BCG / Pasteur 1173P2) GN=BCG_0735 PE=4 SV=1	132	28588	5	3	5	3	22.3
tr|A0A0H3M2Z6|A0A0H3M2Z6_MYCBP	Possible two component system response transcriptional positive regulator phoP OS=Mycobacterium bovis (strain BCG / Pasteur 1173P2) GN=phoP PE=4 SV=1	130	27497	4	3	4	3	21.1
sp|A0A0H3M950|PSTS1_MYCBP	Phosphate-binding protein PstS1 OS=Mycobacterium bovis (strain BCG / Pasteur 1173P2) GN=pstS1 PE=1 SV=1	128	38362	3	3	3	3	12
tr|A0A0H3M9S7|A0A0H3M9S7_MYCBP	Uncharacterized protein OS=Mycobacterium bovis (strain BCG / Pasteur 1173P2) GN=BCG_3592c PE=4 SV=1	128	27594	5	3	5	3	19.8
sp|A1KEM1|RS6_MYCBP	30S ribosomal protein S6 OS=Mycobacterium bovis (strain BCG / Pasteur 1173P2) GN=rpsF PE=3 SV=1	126	10928	5	3	5	3	53.1
tr|A0A0H3M5K3|A0A0H3M5K3_MYCBP	Magnesium transport protein CorA OS=Mycobacterium bovis (strain BCG / Pasteur 1173P2) GN=corA PE=3 SV=1	125	41703	7	3	5	2	15.6
tr|A0A0H3M1Y1|A0A0H3M1Y1_MYCBP	Uncharacterized protein OS=Mycobacterium bovis (strain BCG / Pasteur 1173P2) GN=BCG_0353 PE=4 SV=1	122	13940	4	3	2	2	25
tr|A0A0H3MCW8|A0A0H3MCW8_MYCBP	Probable glutamine-transport transmembrane protein ABC transporter OS=Mycobacterium bovis (strain BCG / Pasteur 1173P2) GN=BCG_2585 PE=4 SV=1	122	36003	7	3	5	3	17.5
tr|A0A0H3M7J3|A0A0H3M7J3_MYCBP	Uncharacterized protein OS=Mycobacterium bovis (strain BCG / Pasteur 1173P2) GN=BCG_2047c PE=3 SV=1	121	29651	4	3	3	3	12.9
tr|A0A0H3M9N1|A0A0H3M9N1_MYCBP	Probable short-chain type dehydrogenase/reductase OS=Mycobacterium bovis (strain BCG / Pasteur 1173P2) GN=BCG_1206 PE=3 SV=1	120	25829	7	3	6	3	22.8
tr|A0A0H3M6K6|A0A0H3M6K6_MYCBP	Possible conserved membrane protein OS=Mycobacterium bovis (strain BCG / Pasteur 1173P2) GN=BCG_2541c PE=4 SV=1	119	8369	3	3	3	3	38.7
tr|A0A0H3MDG6|A0A0H3MDG6_MYCBP	Translation initiation factor IF-3 OS=Mycobacterium bovis (strain BCG / Pasteur 1173P2) GN=infC PE=3 SV=1	119	22393	10	3	6	1	31.8
tr|A0A0H3M7U5|A0A0H3M7U5_MYCBP	Probable daunorubicin-DIM-transport ATP-binding protein ABC transporter drrA OS=Mycobacterium bovis (strain BCG / Pasteur 1173P2) GN=drrA PE=4 SV=1	118	35888	7	3	6	3	22.4
tr|A0A0G2Q9J0|A0A0G2Q9J0_MYCBP	Probable transcriptional regulatory protein (Probably asnC-family) OS=Mycobacterium bovis (strain BCG / Pasteur 1173P2) GN=BCG_3320c PE=4 SV=1	117	16586	5	3	3	3	18.7
sp|A1KHC1|MSCL_MYCBP	Large-conductance mechanosensitive channel OS=Mycobacterium bovis (strain BCG / Pasteur 1173P2) GN=mscL PE=3 SV=1	116	15971	3	3	3	3	29.1
sp|A1KGI7|RL22_MYCBP	50S ribosomal protein L22 OS=Mycobacterium bovis (strain BCG / Pasteur 1173P2) GN=rplV PE=3 SV=1	115	20368	4	3	4	3	22.3
sp|A1KG00|GSA_MYCBP	Glutamate-1-semialdehyde 2,1-aminomutase OS=Mycobacterium bovis (strain BCG / Pasteur 1173P2) GN=hemL PE=3 SV=1	112	47828	6	3	6	3	19.5
tr|A0A0H3MA12|A0A0H3MA12_MYCBP	Possible L-rhamnosyltransferase OS=Mycobacterium bovis (strain BCG / Pasteur 1173P2) GN=BCG_3844 PE=4 SV=1	111	34185	4	3	4	3	17.1
tr|A0A0H3M7M8|A0A0H3M7M8_MYCBP	Uncharacterized protein OS=Mycobacterium bovis (strain BCG / Pasteur 1173P2) GN=BCG_2080c PE=4 SV=1	108	14862	3	3	3	3	17.2
sp|A1KJX3|KATG_MYCBP	Catalase-peroxidase OS=Mycobacterium bovis (strain BCG / Pasteur 1173P2) GN=katG PE=3 SV=1	107	80682	8	3	8	3	12.2
tr|A0A0H3MAU4|A0A0H3MAU4_MYCBP	Probable conserved transmembrane protein OS=Mycobacterium bovis (strain BCG / Pasteur 1173P2) GN=BCG_3906c PE=4 SV=1	107	37783	8	3	8	3	20.2
tr|A0A0H3M4V0|A0A0H3M4V0_MYCBP	Probable unidentified antibiotic-transport ATP-binding protein ABC transporter OS=Mycobacterium bovis (strain BCG / Pasteur 1173P2) GN=BCG_1519c PE=4 SV=1	106	33966	6	3	6	3	13.7
tr|A0A0H3M2X4|A0A0H3M2X4_MYCBP	Probable molybdopterin biosynthesis protein moeA1 OS=Mycobacterium bovis (strain BCG / Pasteur 1173P2) GN=moeA1 PE=4 SV=1	103	44377	3	3	3	3	10.1
sp|A1KLQ3|SYA_MYCBP	Alanine--tRNA ligase OS=Mycobacterium bovis (strain BCG / Pasteur 1173P2) GN=alaS PE=3 SV=1	102	97454	11	3	10	3	13.2
tr|A0A0H3MDX3|A0A0H3MDX3_MYCBP	Uncharacterized protein OS=Mycobacterium bovis (strain BCG / Pasteur 1173P2) GN=BCG_1811c PE=4 SV=1	102	15989	3	3	3	3	26.8
tr|A0A0H3M9Y0|A0A0H3M9Y0_MYCBP	Uncharacterized protein OS=Mycobacterium bovis (strain BCG / Pasteur 1173P2) GN=BCG_1320c PE=4 SV=1	101	16746	4	3	4	3	27.5
tr|A0A0H3ME92|A0A0H3ME92_MYCBP	Probable ATP-dependent RNA helicase rhlE OS=Mycobacterium bovis (strain BCG / Pasteur 1173P2) GN=rhlE PE=3 SV=1	101	56896	9	3	9	3	15.4
tr|A0A0H3M8L7|A0A0H3M8L7_MYCBP	Sulfurtransferase OS=Mycobacterium bovis (strain BCG / Pasteur 1173P2) GN=sseA PE=4 SV=1	100	33414	6	3	6	3	16.8
tr|A0A0H3M2Y8|A0A0H3M2Y8_MYCBP	Probable acyl-CoA dehydrogenase fadE6 OS=Mycobacterium bovis (strain BCG / Pasteur 1173P2) GN=fadE6 PE=4 SV=1	99	78714	9	3	9	3	13.1
tr|A0A0H3M2D0|A0A0H3M2D0_MYCBP	Phosphoribosylformylglycinamidine synthase subunit PurQ OS=Mycobacterium bovis (strain BCG / Pasteur 1173P2) GN=purQ PE=3 SV=1	98	23846	3	3	3	3	19.6
tr|A0A0H3M808|A0A0H3M808_MYCBP	Probable NADP-dependent alcohol dehydrogenase adhC OS=Mycobacterium bovis (strain BCG / Pasteur 1173P2) GN=adhC PE=3 SV=1	97	37508	6	3	3	3	9.5
tr|A0A0H3M7K6|A0A0H3M7K6_MYCBP	Uncharacterized protein OS=Mycobacterium bovis (strain BCG / Pasteur 1173P2) GN=BCG_2654c PE=4 SV=1	95	46295	4	3	4	3	10.9
sp|A1KPD0|RL13_MYCBP	50S ribosomal protein L13 OS=Mycobacterium bovis (strain BCG / Pasteur 1173P2) GN=rplM PE=3 SV=1	91	16327	9	3	6	3	32.7
tr|A0A0H3MCU8|A0A0H3MCU8_MYCBP	Probable amino acid decarboxylase OS=Mycobacterium bovis (strain BCG / Pasteur 1173P2) GN=BCG_2553c PE=4 SV=1	91	106362	11	3	11	3	11.3
tr|A0A0G2Q9H9|A0A0G2Q9H9_MYCBP	Possible anti-sigma factor OS=Mycobacterium bovis (strain BCG / Pasteur 1173P2) GN=BCG_3249c PE=4 SV=1	89	11625	7	3	6	3	37.6
tr|A0A0H3MG08|A0A0H3MG08_MYCBP	Uncharacterized protein OS=Mycobacterium bovis (strain BCG / Pasteur 1173P2) GN=BCG_2653c PE=4 SV=1	89	15679	4	3	3	2	24.5
tr|A0A0H3MC38|A0A0H3MC38_MYCBP	Putative acyltransferase OS=Mycobacterium bovis (strain BCG / Pasteur 1173P2) GN=BCG_3878c PE=4 SV=1	89	28436	7	3	5	3	22.4
tr|A0A0H3M6H3|A0A0H3M6H3_MYCBP	Probable oxidoreductase OS=Mycobacterium bovis (strain BCG / Pasteur 1173P2) GN=BCG_2146c PE=3 SV=1	88	31426	8	3	4	3	13
tr|A0A0H3MAF8|A0A0H3MAF8_MYCBP	Serine/threonine-protein kinase pknG OS=Mycobacterium bovis (strain BCG / Pasteur 1173P2) GN=pknG PE=4 SV=1	87	81812	8	3	8	3	11.3
sp|A1KH31|ARFA_MYCBP	Peptidoglycan-binding protein ArfA OS=Mycobacterium bovis (strain BCG / Pasteur 1173P2) GN=arfA PE=1 SV=1	86	33668	3	3	3	3	13.2
tr|A0A0H3M9T1|A0A0H3M9T1_MYCBP	Aspartokinase OS=Mycobacterium bovis (strain BCG / Pasteur 1173P2) GN=ask PE=3 SV=1	84	44833	9	3	9	3	34.2
tr|A0A0H3MFQ9|A0A0H3MFQ9_MYCBP	Probable conserved transmembrane protein OS=Mycobacterium bovis (strain BCG / Pasteur 1173P2) GN=BCG_3867c PE=4 SV=1	83	68936	5	3	3	3	4.5
tr|A0A0H3M520|A0A0H3M520_MYCBP	Probable fatty-acid-CoA ligase fadD24 OS=Mycobacterium bovis (strain BCG / Pasteur 1173P2) GN=fadD24 PE=4 SV=1	82	63075	6	3	4	2	6.5
tr|A0A0H3MFJ9|A0A0H3MFJ9_MYCBP	Probable oxidoreductase (Beta subunit) OS=Mycobacterium bovis (strain BCG / Pasteur 1173P2) GN=BCG_2474c PE=4 SV=1	79	40404	6	3	6	3	20.1
tr|A0A0H3M4M2|A0A0H3M4M2_MYCBP	Uncharacterized protein OS=Mycobacterium bovis (strain BCG / Pasteur 1173P2) GN=BCG_1777 PE=4 SV=1	79	10657	4	3	4	3	34
tr|A0A0H3MA21|A0A0H3MA21_MYCBP	ATP synthase subunit a OS=Mycobacterium bovis (strain BCG / Pasteur 1173P2) GN=atpB PE=3 SV=1	79	27506	3	3	3	3	10.8
sp|A1KJ69|ARGC_MYCBP	N-acetyl-gamma-glutamyl-phosphate reductase OS=Mycobacterium bovis (strain BCG / Pasteur 1173P2) GN=argC PE=3 SV=1	79	36453	5	3	4	3	13.9
sp|A1KI94|ATPF_MYCBP	ATP synthase subunit b OS=Mycobacterium bovis (strain BCG / Pasteur 1173P2) GN=atpF PE=3 SV=1	79	18314	6	3	6	3	29.8
tr|A0A0H3M8V2|A0A0H3M8V2_MYCBP	Probable NADH dehydrogenase I (Chain L) nuoL OS=Mycobacterium bovis (strain BCG / Pasteur 1173P2) GN=nuoL PE=4 SV=1	79	66353	5	3	4	3	6.8
tr|A0A0H3M5E1|A0A0H3M5E1_MYCBP	Probable conserved lipoprotein dsbF OS=Mycobacterium bovis (strain BCG / Pasteur 1173P2) GN=dsbF PE=4 SV=1	78	19397	3	3	2	2	4.9
tr|A0A0H3M9B4|A0A0H3M9B4_MYCBP	Probable fatty-acid-CoA ligase fadD19 OS=Mycobacterium bovis (strain BCG / Pasteur 1173P2) GN=fadD19 PE=4 SV=1	77	59874	4	3	4	3	8
sp|A1KPE5|RS11_MYCBP	30S ribosomal protein S11 OS=Mycobacterium bovis (strain BCG / Pasteur 1173P2) GN=rpsK PE=3 SV=1	72	14762	3	3	3	3	23.7
tr|A0A0H3MBW0|A0A0H3MBW0_MYCBP	Phospho-2-dehydro-3-deoxyheptonate aldolase OS=Mycobacterium bovis (strain BCG / Pasteur 1173P2) GN=aroG PE=3 SV=1	71	50909	5	3	5	3	11.5
tr|A0A0H3M907|A0A0H3M907_MYCBP	Uncharacterized protein OS=Mycobacterium bovis (strain BCG / Pasteur 1173P2) GN=BCG_0929 PE=4 SV=1	67	27680	4	3	3	2	11.1
tr|A0A0H3M7A7|A0A0H3M7A7_MYCBP	Probable cation-transporter P-type atpase B ctpB OS=Mycobacterium bovis (strain BCG / Pasteur 1173P2) GN=ctpB PE=3 SV=1	67	77834	8	3	7	3	8.5
tr|A0A0H3M6M5|A0A0H3M6M5_MYCBP	Probable Ubiquinol-cytochrome C reductase QcrB (Cytochrome B subunit) OS=Mycobacterium bovis (strain BCG / Pasteur 1173P2) GN=qcrB PE=4 SV=1	64	61032	4	3	4	3	8.6
tr|A0A0H3M9V1|A0A0H3M9V1_MYCBP	Probable amidase amic OS=Mycobacterium bovis (strain BCG / Pasteur 1173P2) GN=amiC PE=3 SV=1	60	50942	4	3	3	2	4.2
tr|A0A0H3M8M4|A0A0H3M8M4_MYCBP	Putative ferredoxin reductase OS=Mycobacterium bovis (strain BCG / Pasteur 1173P2) GN=BCG_0737 PE=4 SV=1	60	43162	6	3	5	3	14
tr|A0A0H3M6S0|A0A0H3M6S0_MYCBP	Possible short-chain dehydrogenase EphD OS=Mycobacterium bovis (strain BCG / Pasteur 1173P2) GN=ephD PE=4 SV=1	52	64218	5	3	5	3	9
tr|A0A0H3MDV0|A0A0H3MDV0_MYCBP	Probable conserved ATP-binding protein ABC transporter OS=Mycobacterium bovis (strain BCG / Pasteur 1173P2) GN=BCG_3065c PE=4 SV=1	48	31287	3	3	2	2	6.3
tr|A0A0H3M2E2|A0A0H3M2E2_MYCBP	Possible udp-glucose-4-epimerase cpsY OS=Mycobacterium bovis (strain BCG / Pasteur 1173P2) GN=cpsY PE=4 SV=1	44	60401	4	3	4	3	6.8
tr|A0A0H3MA04|A0A0H3MA04_MYCBP	ATP-dependent zinc metalloprotease FtsH OS=Mycobacterium bovis (strain BCG / Pasteur 1173P2) GN=ftsH PE=3 SV=1	33	81992	13	3	11	3	15.4
tr|A0A0H3M8Z1|A0A0H3M8Z1_MYCBP	Probable ATP-dependent DNA helicase OS=Mycobacterium bovis (strain BCG / Pasteur 1173P2) GN=BCG_3226c PE=3 SV=1	19	117415	12	3	12	3	10.3
tr|A0A0H3M8L8|A0A0H3M8L8_MYCBP	Probable FeIII-dicitrate-binding periplasmic lipoprotein fecB OS=Mycobacterium bovis (strain BCG / Pasteur 1173P2) GN=fecB PE=4 SV=1	197	37116	2	2	2	2	9.5
tr|A0A0H3M661|A0A0H3M661_MYCBP	Probable ferredoxin fdxA OS=Mycobacterium bovis (strain BCG / Pasteur 1173P2) GN=fdxA PE=4 SV=1	184	12569	2	2	2	2	31.6
tr|A0A0H3M528|A0A0H3M528_MYCBP	Thiol peroxidase OS=Mycobacterium bovis (strain BCG / Pasteur 1173P2) GN=tpx PE=3 SV=1	176	17057	4	2	3	1	22.4
tr|A0A0H3M655|A0A0H3M655_MYCBP	Uncharacterized protein OS=Mycobacterium bovis (strain BCG / Pasteur 1173P2) GN=BCG_1542 PE=4 SV=1	175	34483	5	2	5	2	23.7
tr|A0A0H3M6Y3|A0A0H3M6Y3_MYCBP	Probable conserved transmembrane protein OS=Mycobacterium bovis (strain BCG / Pasteur 1173P2) GN=BCG_2686 PE=4 SV=1	160	48997	5	2	3	2	7.4
tr|A0A0H3M9D6|A0A0H3M9D6_MYCBP	Epoxide hydrolase OS=Mycobacterium bovis (strain BCG / Pasteur 1173P2) GN=ephG PE=4 SV=1	156	16640	3	2	3	2	24.8
tr|A0A0H3M956|A0A0H3M956_MYCBP	Zinc metalloprotease OS=Mycobacterium bovis (strain BCG / Pasteur 1173P2) GN=BCG_2652c PE=3 SV=1	154	41454	4	2	4	2	12.5
tr|A0A0H3MIY8|A0A0H3MIY8_MYCBP	Uncharacterized protein OS=Mycobacterium bovis (strain BCG / Pasteur 1173P2) GN=BCG_3779 PE=4 SV=1	152	53286	3	2	3	2	7.9
tr|A0A0H3M4V8|A0A0H3M4V8_MYCBP	Probable conserved ATP-binding protein ABC transporter OS=Mycobacterium bovis (strain BCG / Pasteur 1173P2) GN=BCG_1524 PE=4 SV=1	148	28805	4	2	4	2	15
tr|A0A0H3MFN0|A0A0H3MFN0_MYCBP	Possible aminotransferase OS=Mycobacterium bovis (strain BCG / Pasteur 1173P2) GN=BCG_3840c PE=4 SV=1	146	41826	2	2	2	2	7.5
tr|A0A0H3MAA3|A0A0H3MAA3_MYCBP	Possible conserved membrane protein OS=Mycobacterium bovis (strain BCG / Pasteur 1173P2) GN=BCG_3754 PE=4 SV=1	139	33204	3	2	3	2	14.2
tr|A0A0H3ME37|A0A0H3ME37_MYCBP	NADH-quinone oxidoreductase subunit N OS=Mycobacterium bovis (strain BCG / Pasteur 1173P2) GN=nuoN PE=3 SV=1	138	55421	3	2	3	2	9.8
tr|A0A0H3M0I2|A0A0H3M0I2_MYCBP	Uncharacterized protein OS=Mycobacterium bovis (strain BCG / Pasteur 1173P2) GN=BCG_0049c PE=4 SV=1	135	17141	3	2	3	2	24.5
tr|A0A0H3M1W7|A0A0H3M1W7_MYCBP	Probable conserved transmembrane protein OS=Mycobacterium bovis (strain BCG / Pasteur 1173P2) GN=BCG_0332 PE=4 SV=1	134	36082	3	2	3	2	10.6
tr|A0A0H3MAH2|A0A0H3MAH2_MYCBP	NADH-quinone oxidoreductase OS=Mycobacterium bovis (strain BCG / Pasteur 1173P2) GN=nuoG PE=3 SV=1	132	86328	6	2	6	2	7.8
sp|A1KJ30|LGT_MYCBP	Prolipoprotein diacylglyceryl transferase OS=Mycobacterium bovis (strain BCG / Pasteur 1173P2) GN=lgt PE=3 SV=1	132	50646	6	2	6	2	20.7
tr|A0A0G2Q9D8|A0A0G2Q9D8_MYCBP	Possible conserved membrane protein OS=Mycobacterium bovis (strain BCG / Pasteur 1173P2) GN=BCG_0007 PE=4 SV=1	128	31111	4	2	4	2	16.8
tr|A0A0H3MIR5|A0A0H3MIR5_MYCBP	Probable lyase OS=Mycobacterium bovis (strain BCG / Pasteur 1173P2) GN=BCG_3743 PE=4 SV=1	128	37903	5	2	5	2	17.1
tr|A0A0H3MA35|A0A0H3MA35_MYCBP	Small secreted protein OS=Mycobacterium bovis (strain BCG / Pasteur 1173P2) GN=BCG_0274c PE=4 SV=1	127	5830	2	2	1	1	28.1
tr|A0A0H3M7V5|A0A0H3M7V5_MYCBP	Probable fatty-acid-CoA ligase fadD22 OS=Mycobacterium bovis (strain BCG / Pasteur 1173P2) GN=fadD22 PE=4 SV=1	125	75722	4	2	4	2	5.8
tr|A0A0H3M4G0|A0A0H3M4G0_MYCBP	Putative lipoprotein lprB OS=Mycobacterium bovis (strain BCG / Pasteur 1173P2) GN=lprB PE=4 SV=1	124	19996	3	2	2	2	16.2
tr|A0A0H3M3J3|A0A0H3M3J3_MYCBP	Probable periplasmic oligopeptide-binding lipoprotein oppA OS=Mycobacterium bovis (strain BCG / Pasteur 1173P2) GN=oppA PE=4 SV=1	123	63551	7	2	6	2	10.7
tr|A0A0H3M5V1|A0A0H3M5V1_MYCBP	Uncharacterized protein OS=Mycobacterium bovis (strain BCG / Pasteur 1173P2) GN=BCG_1426c PE=4 SV=1	123	69854	4	2	3	2	5.2
tr|A0A0H3MDN6|A0A0H3MDN6_MYCBP	Uncharacterized protein OS=Mycobacterium bovis (strain BCG / Pasteur 1173P2) GN=BCG_2949c PE=4 SV=1	121	27140	3	2	3	2	14.3
tr|A0A0H3M755|A0A0H3M755_MYCBP	Probable cytochrome p450 140 CYP140 OS=Mycobacterium bovis (strain BCG / Pasteur 1173P2) GN=cyp140 PE=3 SV=1	120	49070	4	2	4	2	11.2
tr|A0A0H3MCW7|A0A0H3MCW7_MYCBP	Uncharacterized protein OS=Mycobacterium bovis (strain BCG / Pasteur 1173P2) GN=BCG_1489c PE=4 SV=1	118	29893	2	2	1	1	5.8
tr|A0A0H3MCT9|A0A0H3MCT9_MYCBP	Probable bacterioferritin comigratory protein bcp OS=Mycobacterium bovis (strain BCG / Pasteur 1173P2) GN=bcp PE=4 SV=1	118	17181	2	2	2	2	17.2
tr|A0A0H3MA85|A0A0H3MA85_MYCBP	Probable anion transporter atpase OS=Mycobacterium bovis (strain BCG / Pasteur 1173P2) GN=BCG_3739 PE=4 SV=1	118	41549	3	2	3	2	13.7
sp|A1KLU1|RUVA_MYCBP	Holliday junction ATP-dependent DNA helicase RuvA OS=Mycobacterium bovis (strain BCG / Pasteur 1173P2) GN=ruvA PE=3 SV=1	116	20177	2	2	2	2	12.8
tr|A0A0H3M1K8|A0A0H3M1K8_MYCBP	Uncharacterized protein OS=Mycobacterium bovis (strain BCG / Pasteur 1173P2) GN=BCG_0229 PE=4 SV=1	111	36601	2	2	2	2	8.5
tr|A0A0H3MJ62|A0A0H3MJ62_MYCBP	Uncharacterized protein OS=Mycobacterium bovis (strain BCG / Pasteur 1173P2) GN=BCG_3842 PE=4 SV=1	111	19504	3	2	3	2	22.5
tr|A0A0H3MAG2|A0A0H3MAG2_MYCBP	Two component transcriptional regulatory protein devR (Probably luxR/uhpA-family) OS=Mycobacterium bovis (strain BCG / Pasteur 1173P2) GN=devR PE=4 SV=1	110	23393	5	2	3	2	15.7
tr|A0A0H3M9R0|A0A0H3M9R0_MYCBP	Probable ferredoxin fdxC OS=Mycobacterium bovis (strain BCG / Pasteur 1173P2) GN=fdxC PE=4 SV=1	110	12287	3	2	3	2	27.8
sp|A1KGW3|Y883_MYCBP	Putative S-adenosyl-L-methionine-dependent methyltransferase BCG_0883 OS=Mycobacterium bovis (strain BCG / Pasteur 1173P2) GN=BCG_0883 PE=3 SV=1	110	33453	3	2	3	2	12.3
tr|A0A0H3MB16|A0A0H3MB16_MYCBP	Uncharacterized protein OS=Mycobacterium bovis (strain BCG / Pasteur 1173P2) GN=BCG_0808c PE=4 SV=1	110	24869	4	2	4	2	27.4
tr|A0A0H3M252|A0A0H3M252_MYCBP	Probable glutamine-binding lipoprotein glnH OS=Mycobacterium bovis (strain BCG / Pasteur 1173P2) GN=glnH PE=4 SV=1	109	35669	5	2	5	2	11.9
tr|A0A0H3M5X1|A0A0H3M5X1_MYCBP	Probable conserved membrane protein OS=Mycobacterium bovis (strain BCG / Pasteur 1173P2) GN=BCG_2289 PE=4 SV=1	109	13043	2	2	2	2	18.9
tr|A0A0H3MGN5|A0A0H3MGN5_MYCBP	Signal peptidase I OS=Mycobacterium bovis (strain BCG / Pasteur 1173P2) GN=lepB PE=3 SV=1	109	32201	2	2	2	2	7.5
tr|A0A0H3M5H1|A0A0H3M5H1_MYCBP	Putative initiation inhibitor protein OS=Mycobacterium bovis (strain BCG / Pasteur 1173P2) GN=BCG_1747 PE=4 SV=1	107	34674	3	2	3	2	14.5
tr|A0A0H3M6Q9|A0A0H3M6Q9_MYCBP	Probable GTP pyrophosphokinase relA OS=Mycobacterium bovis (strain BCG / Pasteur 1173P2) GN=relA PE=3 SV=1	106	87642	15	2	13	2	14.2
tr|A0A0H3ME16|A0A0H3ME16_MYCBP	Uncharacterized protein OS=Mycobacterium bovis (strain BCG / Pasteur 1173P2) GN=BCG_1864 PE=4 SV=1	105	18103	3	2	2	1	13.4
tr|A0A0H3M1G9|A0A0H3M1G9_MYCBP	F420-dependent glucose-6-phosphate dehydrogenase OS=Mycobacterium bovis (strain BCG / Pasteur 1173P2) GN=fgd1 PE=3 SV=1	102	37080	4	2	4	2	15.2
tr|A0A0H3M6J8|A0A0H3M6J8_MYCBP	Probable conserved lipoprotein lppM OS=Mycobacterium bovis (strain BCG / Pasteur 1173P2) GN=lppM PE=4 SV=1	101	23888	2	2	2	2	11
tr|A0A0H3MAH9|A0A0H3MAH9_MYCBP	Uncharacterized protein OS=Mycobacterium bovis (strain BCG / Pasteur 1173P2) GN=BCG_1599 PE=4 SV=1	101	15315	2	2	1	1	12.6
sp|A1KPH5|OTSA_MYCBP	Trehalose-6-phosphate synthase OS=Mycobacterium bovis (strain BCG / Pasteur 1173P2) GN=otsA PE=3 SV=1	101	55956	4	2	4	2	7.8
sp|A1KEW6|Y182_MYCBP	Putative S-adenosyl-L-methionine-dependent methyltransferase BCG_0182 OS=Mycobacterium bovis (strain BCG / Pasteur 1173P2) GN=BCG_0182 PE=3 SV=1	101	33995	7	2	6	2	26.1
tr|A0A0H3MHI5|A0A0H3MHI5_MYCBP	Probable dTDP-RHA:A-D-GlcNAc-diphosphoryl polyprenol, A-3-L-rhamnosyl transferase wbbL1 OS=Mycobacterium bovis (strain BCG / Pasteur 1173P2) GN=wbbL1 PE=4 SV=1	101	32888	5	2	5	2	19.2
sp|A1KP90|Y3469_MYCBP	Putative S-adenosyl-L-methionine-dependent methyltransferase BCG_3469 OS=Mycobacterium bovis (strain BCG / Pasteur 1173P2) GN=BCG_3469 PE=3 SV=3	100	38288	5	2	5	2	14.4
tr|A0A0H3M991|A0A0H3M991_MYCBP	Possible pterin-4-alpha-carbinolamine dehydratase moaB2 OS=Mycobacterium bovis (strain BCG / Pasteur 1173P2) GN=moaB2 PE=4 SV=1	100	18487	2	2	2	2	18.2
tr|A0A0H3M6X1|A0A0H3M6X1_MYCBP	Uncharacterized protein OS=Mycobacterium bovis (strain BCG / Pasteur 1173P2) GN=BCG_1830 PE=4 SV=1	98	67942	7	2	7	2	11.8
tr|A0A0H3MHN2|A0A0H3MHN2_MYCBP	Probable succinate dehydrogenase (Hydrophobic membrane anchor subunit) sdhD OS=Mycobacterium bovis (strain BCG / Pasteur 1173P2) GN=sdhD PE=4 SV=1	97	16890	2	2	1	1	8.3
tr|A0A0H3M5L8|A0A0H3M5L8_MYCBP	1-acylglycerol-3-phosphate O-acyltransferase OS=Mycobacterium bovis (strain BCG / Pasteur 1173P2) GN=BCG_2197c PE=4 SV=1	96	26938	4	2	2	1	14.6
tr|A0A0H3M191|A0A0H3M191_MYCBP	Probable glutamine-transport atp-binding protein ABC transporter glnQ OS=Mycobacterium bovis (strain BCG / Pasteur 1173P2) GN=BCG_0104 PE=4 SV=1	96	35893	4	2	4	2	17
tr|A0A0H3M9X3|A0A0H3M9X3_MYCBP	Chromosome partition protein Smc OS=Mycobacterium bovis (strain BCG / Pasteur 1173P2) GN=smc PE=3 SV=1	95	130616	12	2	12	2	8.3
sp|A1KM51|STHA_MYCBP	Soluble pyridine nucleotide transhydrogenase OS=Mycobacterium bovis (strain BCG / Pasteur 1173P2) GN=sthA PE=3 SV=1	95	50893	5	2	5	2	11.1
tr|A0A0H3MBF0|A0A0H3MBF0_MYCBP	Two component response transcriptional regulatory protein prrA OS=Mycobacterium bovis (strain BCG / Pasteur 1173P2) GN=prrA PE=4 SV=1	95	25295	2	2	2	2	14.8
sp|A1KIL0|Y1482_MYCBP	Nucleotide-binding protein BCG_1482 OS=Mycobacterium bovis (strain BCG / Pasteur 1173P2) GN=BCG_1482 PE=3 SV=1	94	32949	6	2	6	2	22.3
tr|A0A0H3MEW0|A0A0H3MEW0_MYCBP	Uncharacterized protein OS=Mycobacterium bovis (strain BCG / Pasteur 1173P2) GN=TB16.3 PE=4 SV=1	94	16314	2	2	2	2	22.9
tr|A0A0H3MAK5|A0A0H3MAK5_MYCBP	Uncharacterized protein OS=Mycobacterium bovis (strain BCG / Pasteur 1173P2) GN=BCG_0538 PE=4 SV=1	92	34968	5	2	5	2	13.7
tr|A0A0H3M8U9|A0A0H3M8U9_MYCBP	Probable pyruvate dehydrogenase E1 component (Alpha subunit) pdhA OS=Mycobacterium bovis (strain BCG / Pasteur 1173P2) GN=pdhA PE=4 SV=1	92	40932	3	2	3	2	9.8
tr|A0A0H3M6W9|A0A0H3M6W9_MYCBP	ESAT-6-like protein OS=Mycobacterium bovis (strain BCG / Pasteur 1173P2) GN=esxN PE=3 SV=1	91	9993	2	2	2	2	34
tr|A0A0H3M5R7|A0A0H3M5R7_MYCBP	Uncharacterized protein OS=Mycobacterium bovis (strain BCG / Pasteur 1173P2) GN=BCG_1865 PE=4 SV=1	90	24119	6	2	5	2	20
tr|A0A0H3MFJ5|A0A0H3MFJ5_MYCBP	Valine--tRNA ligase OS=Mycobacterium bovis (strain BCG / Pasteur 1173P2) GN=valS PE=3 SV=1	89	97987	10	2	8	2	9.6
sp|A1KJB5|PYRG_MYCBP	CTP synthase OS=Mycobacterium bovis (strain BCG / Pasteur 1173P2) GN=pyrG PE=3 SV=1	89	63938	2	2	2	2	4.4
tr|A0A0H3MAG9|A0A0H3MAG9_MYCBP	Putative conserved atpase OS=Mycobacterium bovis (strain BCG / Pasteur 1173P2) GN=BCG_0474c PE=3 SV=1	88	75528	8	2	8	2	13.7
sp|A1KMV3|RNMT_MYCBP	Rhamnosyl O-methyltransferase OS=Mycobacterium bovis (strain BCG / Pasteur 1173P2) GN=BCG_2980c PE=3 SV=1	88	27884	2	2	2	2	7.8
tr|A0A0H3M8K7|A0A0H3M8K7_MYCBP	Uncharacterized protein OS=Mycobacterium bovis (strain BCG / Pasteur 1173P2) GN=BCG_3057 PE=4 SV=1	88	19545	2	2	1	1	8.2
tr|A0A0H3M8P8|A0A0H3M8P8_MYCBP	Probable succinate dehydrogenase (Iron-sulphur protein subunit) sdhB OS=Mycobacterium bovis (strain BCG / Pasteur 1173P2) GN=sdhB PE=4 SV=1	87	30014	5	2	5	2	14.1
tr|A0A0H3MEB7|A0A0H3MEB7_MYCBP	Uncharacterized protein OS=Mycobacterium bovis (strain BCG / Pasteur 1173P2) GN=BCG_3285c PE=4 SV=1	87	35345	5	2	5	2	18.8
tr|A0A0H3M5F4|A0A0H3M5F4_MYCBP	Aminotransferase OS=Mycobacterium bovis (strain BCG / Pasteur 1173P2) GN=BCG_1241 PE=3 SV=1	85	37967	3	2	3	2	8.3
tr|A0A0H3M7V1|A0A0H3M7V1_MYCBP	Conserved transmembrane transport protein mmpL7 OS=Mycobacterium bovis (strain BCG / Pasteur 1173P2) GN=mmpL7 PE=4 SV=1	84	95405	3	2	3	2	3.4
tr|A0A0H3M8E3|A0A0H3M8E3_MYCBP	Endopeptidase La OS=Mycobacterium bovis (strain BCG / Pasteur 1173P2) GN=BCG_3216c PE=3 SV=1	84	35564	2	2	2	2	8.2
tr|A0A0H3MEE0|A0A0H3MEE0_MYCBP	Probable conserved transmembrane protein OS=Mycobacterium bovis (strain BCG / Pasteur 1173P2) GN=BCG_3307c PE=4 SV=1	84	19807	3	2	2	2	17.4
tr|A0A0H3M168|A0A0H3M168_MYCBP	Possible hydrolase OS=Mycobacterium bovis (strain BCG / Pasteur 1173P2) GN=BCG_0076c PE=4 SV=1	83	32111	4	2	4	2	12.1
tr|A0A0H3M1J1|A0A0H3M1J1_MYCBP	Putative tuberculin related peptide OS=Mycobacterium bovis (strain BCG / Pasteur 1173P2) GN=BCG_0470 PE=4 SV=1	83	16855	5	2	3	2	19.5
tr|A0A0H3M8M0|A0A0H3M8M0_MYCBP	Conserved hypothetical threonine rich protein OS=Mycobacterium bovis (strain BCG / Pasteur 1173P2) GN=BCG_0728c PE=4 SV=1	83	16747	4	2	2	2	12.7
sp|A1KKE0|TATA_MYCBP	Sec-independent protein translocase protein TatA OS=Mycobacterium bovis (strain BCG / Pasteur 1173P2) GN=tatA PE=3 SV=1	83	8936	2	2	2	2	26.5
tr|A0A0H3MBU0|A0A0H3MBU0_MYCBP	Uncharacterized protein OS=Mycobacterium bovis (strain BCG / Pasteur 1173P2) GN=BCG_1063 PE=4 SV=1	82	61592	7	2	6	2	11.6
tr|A0A0H3M210|A0A0H3M210_MYCBP	Probable conserved membrane protein OS=Mycobacterium bovis (strain BCG / Pasteur 1173P2) GN=BCG_0399 PE=4 SV=1	82	30078	3	2	3	2	15.6
tr|A0A0H3MB97|A0A0H3MB97_MYCBP	dTDP-glucose 4,6-dehydratase OS=Mycobacterium bovis (strain BCG / Pasteur 1173P2) GN=rmlB1 PE=3 SV=1	81	37649	4	2	4	2	12.4
sp|A1KJ76|ARLY_MYCBP	Argininosuccinate lyase OS=Mycobacterium bovis (strain BCG / Pasteur 1173P2) GN=argH PE=3 SV=1	81	49801	4	2	4	2	7.9
tr|A0A0H3MA37|A0A0H3MA37_MYCBP	Possible thioredoxin OS=Mycobacterium bovis (strain BCG / Pasteur 1173P2) GN=BCG_1386 PE=4 SV=1	80	32208	3	2	3	2	12.2
tr|A0A0H3M9M2|A0A0H3M9M2_MYCBP	Possible oxidoreductase OS=Mycobacterium bovis (strain BCG / Pasteur 1173P2) GN=BCG_0075c PE=4 SV=1	80	28849	5	2	5	2	17.4
tr|A0A0H3MF01|A0A0H3MF01_MYCBP	Probable transmembrane cytochrome C oxidase (Subunit ii) ctaC OS=Mycobacterium bovis (strain BCG / Pasteur 1173P2) GN=ctaC PE=4 SV=1	79	40682	4	2	4	2	8.8
tr|A0A0H3MAR1|A0A0H3MAR1_MYCBP	Uncharacterized protein OS=Mycobacterium bovis (strain BCG / Pasteur 1173P2) GN=BCG_1677c PE=4 SV=1	79	9502	3	2	3	2	32.9
tr|A0A0H3MH03|A0A0H3MH03_MYCBP	Possible transcriptional regulatory protein (Probably tetR-family) OS=Mycobacterium bovis (strain BCG / Pasteur 1173P2) GN=BCG_3083c PE=4 SV=1	78	23877	5	2	5	2	28.7
tr|A0A0H3MC87|A0A0H3MC87_MYCBP	Possible secreted alanine and proline rich protease OS=Mycobacterium bovis (strain BCG / Pasteur 1173P2) GN=BCG_3941c PE=4 SV=1	78	55787	2	2	2	2	5.8
sp|A1KF31|PCKG_MYCBP	Phosphoenolpyruvate carboxykinase [GTP] OS=Mycobacterium bovis (strain BCG / Pasteur 1173P2) GN=pckG PE=2 SV=1	77	67723	4	2	4	2	9.1
tr|A0A0H3M9Y7|A0A0H3M9Y7_MYCBP	Probable conserved mce associated transmembrane protein OS=Mycobacterium bovis (strain BCG / Pasteur 1173P2) GN=BCG_0213 PE=4 SV=1	75	35502	3	2	3	2	9.3
sp|A1KJ29|TRPA_MYCBP	Tryptophan synthase alpha chain OS=Mycobacterium bovis (strain BCG / Pasteur 1173P2) GN=trpA PE=3 SV=1	74	27824	3	2	3	2	10.7
tr|A0A0H3M499|A0A0H3M499_MYCBP	Probable polyketide beta-ketoacyl synthase pks3 OS=Mycobacterium bovis (strain BCG / Pasteur 1173P2) GN=pks3 PE=4 SV=1	74	221733	5	2	4	1	1.9
tr|A0A0H3M2V9|A0A0H3M2V9_MYCBP	30S ribosomal protein S17 OS=Mycobacterium bovis (strain BCG / Pasteur 1173P2) GN=rpsQ PE=3 SV=1	74	14863	4	2	3	2	19.1
tr|A0A0H3MCX5|A0A0H3MCX5_MYCBP	Aspartate--tRNA(Asp/Asn) ligase OS=Mycobacterium bovis (strain BCG / Pasteur 1173P2) GN=aspS PE=3 SV=1	73	67275	5	2	5	2	10.8
tr|A0A0G2Q9N8|A0A0G2Q9N8_MYCBP	Thioredoxin OS=Mycobacterium bovis (strain BCG / Pasteur 1173P2) GN=trxC_1 PE=3 SV=1	73	12651	2	2	2	2	20.7
tr|A0A0H3MA71|A0A0H3MA71_MYCBP	Uncharacterized protein OS=Mycobacterium bovis (strain BCG / Pasteur 1173P2) GN=BCG_3913 PE=4 SV=1	73	23796	9	2	8	2	33.9
tr|A0A0H3MC74|A0A0H3MC74_MYCBP	Diacylglycerol O-acyltransferase OS=Mycobacterium bovis (strain BCG / Pasteur 1173P2) GN=BCG_2300 PE=3 SV=1	73	47962	4	2	3	2	8.1
tr|A0A0H3M4Y2|A0A0H3M4Y2_MYCBP	Probable 3-oxoacyl-[acyl-carrier protein] reductase fabG1 OS=Mycobacterium bovis (strain BCG / Pasteur 1173P2) GN=fabG1 PE=4 SV=1	73	25738	2	2	2	2	8.1
tr|A0A0G2Q9I2|A0A0G2Q9I2_MYCBP	Possible short-chain dehydrogenase/reductase OS=Mycobacterium bovis (strain BCG / Pasteur 1173P2) GN=BCG_3252 PE=4 SV=1	73	30080	3	2	3	2	12.4
tr|A0A0H3M5J5|A0A0H3M5J5_MYCBP	Iron-sulfur cluster carrier protein OS=Mycobacterium bovis (strain BCG / Pasteur 1173P2) GN=mrp PE=3 SV=1	71	41095	4	2	4	2	11.8
tr|A0A0H3MGC9|A0A0H3MGC9_MYCBP	Probable short-chain type dehydrogenase/reductase OS=Mycobacterium bovis (strain BCG / Pasteur 1173P2) GN=BCG_2783c PE=4 SV=1	70	27237	4	2	3	2	13.1
tr|A0A0H3M4R4|A0A0H3M4R4_MYCBP	Putative short-chain type dehydrogenase/reductase OS=Mycobacterium bovis (strain BCG / Pasteur 1173P2) GN=BCG_0979c PE=4 SV=1	70	26786	2	2	2	2	8.4
tr|A0A0H3M1P5|A0A0H3M1P5_MYCBP	Probable conserved lipoprotein lpqI OS=Mycobacterium bovis (strain BCG / Pasteur 1173P2) GN=lpqI PE=4 SV=1	70	39680	7	2	5	2	11.1
tr|A0A0H3MCY6|A0A0H3MCY6_MYCBP	Probable fatty-acid-CoA ligase fadD9 OS=Mycobacterium bovis (strain BCG / Pasteur 1173P2) GN=fadD9 PE=4 SV=1	69	127778	11	2	9	2	7.1
tr|A0A0H3MG83|A0A0H3MG83_MYCBP	Protein RecA OS=Mycobacterium bovis (strain BCG / Pasteur 1173P2) GN=recA PE=3 SV=1	69	85564	10	2	10	2	11.3
tr|A0A0H3MFH1|A0A0H3MFH1_MYCBP	Uncharacterized protein OS=Mycobacterium bovis (strain BCG / Pasteur 1173P2) GN=BCG_2427c PE=4 SV=1	68	61630	8	2	5	2	11.3
tr|A0A0H3MCS3|A0A0H3MCS3_MYCBP	Carbamoyl-phosphate synthase large chain OS=Mycobacterium bovis (strain BCG / Pasteur 1173P2) GN=carB PE=3 SV=1	68	119743	7	2	7	2	9
sp|A1KI08|Y1280_MYCBP	Putative O-methyltransferase BCG_1280c OS=Mycobacterium bovis (strain BCG / Pasteur 1173P2) GN=BCG_1280c PE=3 SV=2	67	23076	4	2	4	2	17.9
tr|A0A0H3M8J8|A0A0H3M8J8_MYCBP	Methoxy mycolic acid synthase 1 mmaA1 OS=Mycobacterium bovis (strain BCG / Pasteur 1173P2) GN=mmaA1 PE=4 SV=1	66	33300	4	2	3	2	8.4
tr|A0A0H3M5H9|A0A0H3M5H9_MYCBP	Uncharacterized protein OS=Mycobacterium bovis (strain BCG / Pasteur 1173P2) GN=cysQ PE=4 SV=1	62	28487	3	2	3	2	13.9
tr|A0A0H3M8C8|A0A0H3M8C8_MYCBP	Uncharacterized protein OS=Mycobacterium bovis (strain BCG / Pasteur 1173P2) GN=BCG_2976c PE=4 SV=1	62	36251	6	2	5	2	15.3
tr|A0A0H3M7G0|A0A0H3M7G0_MYCBP	Probable lipoprotein lppU OS=Mycobacterium bovis (strain BCG / Pasteur 1173P2) GN=lppU PE=4 SV=1	61	18635	3	2	2	1	20.5
tr|A0A0H3M1X0|A0A0H3M1X0_MYCBP	Probable conserved lipoprotein lpqN OS=Mycobacterium bovis (strain BCG / Pasteur 1173P2) GN=lpqN PE=4 SV=1	61	23725	2	2	2	2	7.5
tr|A0A0H3M1H5|A0A0H3M1H5_MYCBP	Possible conserved membrane protein OS=Mycobacterium bovis (strain BCG / Pasteur 1173P2) GN=BCG_0451c PE=4 SV=1	60	47135	4	2	4	2	10.3
tr|A0A0H3MHD1|A0A0H3MHD1_MYCBP	Possible transmembrane cation transporter OS=Mycobacterium bovis (strain BCG / Pasteur 1173P2) GN=BCG_3225c PE=4 SV=1	60	38167	2	2	2	2	5.9
sp|A1KMA6|TYSY_MYCBP	Thymidylate synthase OS=Mycobacterium bovis (strain BCG / Pasteur 1173P2) GN=thyA PE=3 SV=1	59	30005	3	2	3	2	11.4
tr|A0A0H3M9Z9|A0A0H3M9Z9_MYCBP	Probable conserved transmembrane protein rich in alanine and arginine and proline OS=Mycobacterium bovis (strain BCG / Pasteur 1173P2) GN=BCG_3668c PE=4 SV=1	58	42990	3	2	2	2	4
tr|A0A0H3M3F9|A0A0H3M3F9_MYCBP	Uncharacterized protein OS=Mycobacterium bovis (strain BCG / Pasteur 1173P2) GN=BCG_1292c PE=4 SV=1	57	47413	5	2	4	1	9.7
tr|A0A0H3MFP8|A0A0H3MFP8_MYCBP	Integral membrane indolylacetylinositol arabinosyltransferase embA OS=Mycobacterium bovis (strain BCG / Pasteur 1173P2) GN=embA PE=4 SV=1	56	116051	7	2	6	2	6.7
tr|A0A0G2Q9K8|A0A0G2Q9K8_MYCBP	Probable two component sensor kinase OS=Mycobacterium bovis (strain BCG / Pasteur 1173P2) GN=BCG_3247c PE=4 SV=1	56	54206	3	2	3	2	6
tr|A0A0H3M6U5|A0A0H3M6U5_MYCBP	Pyruvate dehydrogenase E1 component OS=Mycobacterium bovis (strain BCG / Pasteur 1173P2) GN=aceE PE=4 SV=1	56	100382	7	2	6	2	7
tr|A0A0H3MAK0|A0A0H3MAK0_MYCBP	Probable conserved membrane protein OS=Mycobacterium bovis (strain BCG / Pasteur 1173P2) GN=BCG_0520c PE=4 SV=1	56	37139	3	2	3	2	10.9
sp|A1KI80|SYR_MYCBP	Arginine--tRNA ligase OS=Mycobacterium bovis (strain BCG / Pasteur 1173P2) GN=argS PE=3 SV=1	55	59901	4	2	4	2	6.9
tr|A0A0H3MEF7|A0A0H3MEF7_MYCBP	Probable dihydrolipoamide dehydrogenase lpdA OS=Mycobacterium bovis (strain BCG / Pasteur 1173P2) GN=lpdA PE=4 SV=1	55	49361	2	2	2	2	4
tr|A0A0H3MBE4|A0A0H3MBE4_MYCBP	Probable lipase lipD OS=Mycobacterium bovis (strain BCG / Pasteur 1173P2) GN=lipD PE=4 SV=1	54	47254	3	2	3	2	6.7
tr|A0A0H3M312|A0A0H3M312_MYCBP	Phosphoribosylamine--glycine ligase OS=Mycobacterium bovis (strain BCG / Pasteur 1173P2) GN=purD PE=3 SV=1	53	43710	5	2	4	2	11.6
tr|A0A0H3MHG1|A0A0H3MHG1_MYCBP	Ribosome hibernation promoting factor OS=Mycobacterium bovis (strain BCG / Pasteur 1173P2) GN=hpf PE=3 SV=1	52	24666	5	2	5	2	16.8
tr|A0A0H3MA66|A0A0H3MA66_MYCBP	Probable transcriptional regulatory protein OS=Mycobacterium bovis (strain BCG / Pasteur 1173P2) GN=BCG_1420 PE=4 SV=1	52	125847	5	2	5	2	5.2
tr|A0A0H3MB50|A0A0H3MB50_MYCBP	Probable conserved lipoprotein lpqD OS=Mycobacterium bovis (strain BCG / Pasteur 1173P2) GN=lpqD PE=4 SV=1	51	25155	8	2	4	2	14.4
tr|A0A0H3M8T0|A0A0H3M8T0_MYCBP	Possible transmembrane phospholipid biosynthesis bifunctionnal enzyme plsC: putative l-3-phosphoserine phosphatase + 1-ACYL-SN-GLYCEROL-3-PHOSPHATE ACYLTRANSFERASE OS=Mycobacterium bovis (strain BCG / Pasteur 1173P2) GN=plsC PE=4 SV=1	50	61704	2	2	2	2	3.8
tr|A0A0H3MIM5|A0A0H3MIM5_MYCBP	Probable conserved transmembrane protein OS=Mycobacterium bovis (strain BCG / Pasteur 1173P2) GN=BCG_3703 PE=4 SV=1	47	58780	4	2	4	2	7.8
tr|A0A0H3ME18|A0A0H3ME18_MYCBP	Two component sensor histidine kinase devS OS=Mycobacterium bovis (strain BCG / Pasteur 1173P2) GN=devS PE=4 SV=1	47	62248	6	2	6	2	8.7
tr|A0A0H3MBL9|A0A0H3MBL9_MYCBP	Histidine kinase response regulator OS=Mycobacterium bovis (strain BCG / Pasteur 1173P2) GN=BCG_2046c PE=4 SV=1	47	62173	7	2	7	2	12
tr|A0A0H3M5V7|A0A0H3M5V7_MYCBP	Possible transmembrane protein OS=Mycobacterium bovis (strain BCG / Pasteur 1173P2) GN=BCG_1925c PE=4 SV=1	47	27425	4	2	3	2	11.3
tr|A0A0H3M4P0|A0A0H3M4P0_MYCBP	Uncharacterized protein OS=Mycobacterium bovis (strain BCG / Pasteur 1173P2) GN=BCG_1803c PE=3 SV=1	45	28793	6	2	6	2	26.3
tr|A0A0H3M1V9|A0A0H3M1V9_MYCBP	Uncharacterized protein OS=Mycobacterium bovis (strain BCG / Pasteur 1173P2) GN=BCG_0322 PE=4 SV=1	43	68235	6	2	6	2	9.4
tr|A0A0H3M5S8|A0A0H3M5S8_MYCBP	Bifunctional glutamine synthetase adenylyltransferase/adenylyl-removing enzyme OS=Mycobacterium bovis (strain BCG / Pasteur 1173P2) GN=glnE PE=3 SV=1	43	109413	9	2	9	2	9.2
tr|A0A0H3M7K8|A0A0H3M7K8_MYCBP	Probable acyl-CoA dehydrogenase fadE5 OS=Mycobacterium bovis (strain BCG / Pasteur 1173P2) GN=fadE5 PE=3 SV=1	41	66031	3	2	3	2	4.3
tr|A0A0H3MC96|A0A0H3MC96_MYCBP	Possible conserved membrane protein [first part] OS=Mycobacterium bovis (strain BCG / Pasteur 1173P2) GN=BCG_3951c PE=4 SV=1	39	92623	11	2	10	2	11.2
tr|A0A0H3MBR2|A0A0H3MBR2_MYCBP	Probable metal cation transporter P-type atpase ctpV OS=Mycobacterium bovis (strain BCG / Pasteur 1173P2) GN=ctpV PE=3 SV=1	38	80280	6	2	6	2	6.8
tr|A0A0H3M9U1|A0A0H3M9U1_MYCBP	DNA polymerase III subunit gamma/tau OS=Mycobacterium bovis (strain BCG / Pasteur 1173P2) GN=dnaZX PE=3 SV=1	38	62398	3	2	3	2	4.5
tr|A0A0H3M793|A0A0H3M793_MYCBP	Probable oxidoreductase OS=Mycobacterium bovis (strain BCG / Pasteur 1173P2) GN=BCG_0116 PE=4 SV=1	37	66132	4	2	4	2	7
tr|A0A0H3MC34|A0A0H3MC34_MYCBP	Malonyl CoA-acyl carrier protein transacylase fabD OS=Mycobacterium bovis (strain BCG / Pasteur 1173P2) GN=fabD PE=4 SV=1	36	30940	6	2	6	2	18.2
tr|A0A0H3M2P5|A0A0H3M2P5_MYCBP	MCE-family protein mce1B OS=Mycobacterium bovis (strain BCG / Pasteur 1173P2) GN=mce1B PE=4 SV=1	35	37806	2	2	2	2	6.9
tr|A0A0H3M8P2|A0A0H3M8P2_MYCBP	Probable thymidine phosphorylase deoA OS=Mycobacterium bovis (strain BCG / Pasteur 1173P2) GN=deoA PE=3 SV=1	34	44659	3	2	3	2	7
tr|A0A0H3MAV4|A0A0H3MAV4_MYCBP	Uncharacterized protein OS=Mycobacterium bovis (strain BCG / Pasteur 1173P2) GN=BCG_0696c PE=4 SV=1	34	54820	3	2	2	2	3.7
tr|A0A0H3M5K7|A0A0H3M5K7_MYCBP	Probable short-chain type dehydrogenase/reductase OS=Mycobacterium bovis (strain BCG / Pasteur 1173P2) GN=BCG_1305c PE=3 SV=1	32	29197	3	2	3	2	11.6
tr|A0A0H3MFS1|A0A0H3MFS1_MYCBP	Uncharacterized protein OS=Mycobacterium bovis (strain BCG / Pasteur 1173P2) GN=BCG_2550 PE=4 SV=1	31	50674	9	2	8	2	10.6
sp|A1KQG0|PHAS_MYCBP	Phthioceranic/hydroxyphthioceranic acid synthase OS=Mycobacterium bovis (strain BCG / Pasteur 1173P2) GN=pks2 PE=3 SV=1	29	227133	8	2	7	2	2.7
tr|A0A0H3MBV2|A0A0H3MBV2_MYCBP	Transcription-repair-coupling factor OS=Mycobacterium bovis (strain BCG / Pasteur 1173P2) GN=mfd PE=3 SV=1	28	133168	7	2	7	2	5.6
tr|A0A0H3M8Z2|A0A0H3M8Z2_MYCBP	Uncharacterized protein OS=Mycobacterium bovis (strain BCG / Pasteur 1173P2) GN=BCG_3447 PE=4 SV=1	28	23820	4	2	4	2	18.4
tr|A0A0H3M9B9|A0A0H3M9B9_MYCBP	Uncharacterized protein OS=Mycobacterium bovis (strain BCG / Pasteur 1173P2) GN=BCG_3583 PE=4 SV=1	26	26000	6	2	6	2	24.2
tr|A0A0H3M5R5|A0A0H3M5R5_MYCBP	Adenosine kinase OS=Mycobacterium bovis (strain BCG / Pasteur 1173P2) GN=adoK PE=4 SV=1	25	34621	2	2	2	2	8
tr|A0A0H3M7F7|A0A0H3M7F7_MYCBP	Uncharacterized protein OS=Mycobacterium bovis (strain BCG / Pasteur 1173P2) GN=BCG_2012 PE=4 SV=1	25	28112	4	2	4	2	14.1
tr|A0A0H3M2K3|A0A0H3M2K3_MYCBP	Probable elongation factor g fusA2b [second part] OS=Mycobacterium bovis (strain BCG / Pasteur 1173P2) GN=fusA2b PE=4 SV=1	23	76043	6	2	4	2	6
tr|A0A0H3M1M2|A0A0H3M1M2_MYCBP	Probable transcriptional regulatory protein OS=Mycobacterium bovis (strain BCG / Pasteur 1173P2) GN=BCG_0505c PE=4 SV=1	21	53378	3	2	3	2	6.3
tr|A0A0H3MBN3|A0A0H3MBN3_MYCBP	Uncharacterized protein OS=Mycobacterium bovis (strain BCG / Pasteur 1173P2) GN=BCG_2066c PE=4 SV=1	19	91841	6	2	5	2	4.3
tr|A0A0H3M405|A0A0H3M405_MYCBP	Isoprenyl transferase OS=Mycobacterium bovis (strain BCG / Pasteur 1173P2) GN=BCG_1144 PE=3 SV=1	19	29632	3	2	2	2	8.8
tr|A0A0G2Q9F9|A0A0G2Q9F9_MYCBP	Cell wall synthesis protein CwsA OS=Mycobacterium bovis (strain BCG / Pasteur 1173P2) GN=cwsA PE=3 SV=1	19	15671	3	2	3	2	22.8
tr|A0A0H3M4G8|A0A0H3M4G8_MYCBP	Carbonic anhydrase OS=Mycobacterium bovis (strain BCG / Pasteur 1173P2) GN=canA PE=3 SV=1	18	18348	3	2	3	2	17.2

## Sheet: 107 proteins
Table 2S Overlapping proteins identified in A60 BCG and EV MTB (Lee et al., 2015)
No	Protein name	Uniprot Accession ID	Gene names	Biological process (GO)	Cellular component (GO)	Length	Protein families
1	Sec-independent protein translocase protein TatA	P9WGA1	tatA Rv2094c MTCY49.34c	protein secretion by the type II secretion system [GO:0015628]; protein transport by the Tat complex [GO:0043953]	integral component of plasma membrane [GO:0005887]; TAT protein transport complex [GO:0033281]	83	TatA/E family
2	Peptidyl-prolyl cis-trans isomerase A (PPIase A) (EC 5.2.1.8) (Cyclophilin) (Rotamase A)	P9WHW3	ppiA Rv0009 MTCY10H4.08	protein folding [GO:0006457]; response to iron ion [GO:0010039]	cell wall [GO:0005618]; cytosol [GO:0005829]; extracellular region [GO:0005576]; plasma membrane [GO:0005886]	182	Cyclophilin-type PPIase family
3	Glyceraldehyde-3-phosphate dehydrogenase (GAPDH) (EC 1.2.1.12) (NAD-dependent glyceraldehyde-3-phosphate dehydrogenase)	P9WN83	gap Rv1436 MTCY493.18c	glucose metabolic process [GO:0006006]; glycolytic process [GO:0006096]	cell wall [GO:0005618]; cytosol [GO:0005829]; extracellular region [GO:0005576]; plasma membrane [GO:0005886]	339	Glyceraldehyde-3-phosphate dehydrogenase family
4	Probable conserved lipoprotein LpqN	O53780	lpqN Rv0583c		cell wall [GO:0005618]; extracellular region [GO:0005576]; plasma membrane [GO:0005886]	228
5	Probable acyl-CoA thioesterase II TesB2 (TEII)	I6X4S7	tesB2 Rv2605c	acyl-CoA metabolic process [GO:0006637]; fatty acid catabolic process [GO:0009062]	cytosol [GO:0005829]	281
6	Meromycolate extension acyl carrier protein (ACP)	P9WQF3	acpM Rv2244 MTCY427.25	acyl-CoA metabolic process [GO:0006637]; lipid A biosynthetic process [GO:0009245]	cell wall [GO:0005618]; cytosol [GO:0005829]; plasma membrane [GO:0005886]	115	Acyl carrier protein (ACP) family
7	34 kDa antigenic protein homolog	P9WIR9	Rv0954 MTCY10D7.20c		cell wall [GO:0005618]; integral component of plasma membrane [GO:0005887]	303
8	Malate dehydrogenase (EC 1.1.1.37)	P9WK13	mdh Rv1240 MTV006.12	carbohydrate metabolic process [GO:0005975]; malate metabolic process [GO:0006108]; NADH metabolic process [GO:0006734]; oxaloacetate metabolic process [GO:0006107]; tricarboxylic acid cycle [GO:0006099]	cell wall [GO:0005618]; cytosol [GO:0005829]; plasma membrane [GO:0005886]	329	LDH/MDH superfamily, MDH type 2 family
9	Putative acyl-[acyl-carrier-protein] desaturase DesA1 (Putative acyl-ACP desaturase DesA1) (EC 1.14.19.-)	P9WNZ7	desA1 des Rv0824c	fatty acid biosynthetic process [GO:0006633]; response to host immune response [GO:0052572]	cell surface [GO:0009986]; cell wall [GO:0005618]; cytosol [GO:0005829]; plasma membrane [GO:0005886]	338	Fatty acid desaturase type 2 family
10	Lipoarabinomannan carrier protein LprG (27 kDa lipoprotein) (Antigen P27) (Lipoprotein LprG) (Triacylated glycolipid carrier LprG) (Triacylglyceride transfer protein LprG)	P9WK45	lprG lpp-27 Rv1411c MTCY21B4.28c	lipid transport [GO:0006869]; pathogenesis [GO:0009405]; response to antibiotic [GO:0046677]	bacterial extracellular vesicle [GO:0097691]; cell surface [GO:0009986]; cell wall [GO:0005618]; plasma membrane [GO:0005886]	236	LppX/LprAFG lipoprotein family
11	30S ribosomal protein S1	P9WH43	rpsA Rv1630 MTCY01B2.22	translation [GO:0006412]	cell wall [GO:0005618]; cytosol [GO:0005829]; cytosolic small ribosomal subunit [GO:0022627]; plasma membrane [GO:0005886]	481	Bacterial ribosomal protein bS1 family
12	Glutamine synthetase (GS) (EC 6.3.1.2) (Glutamate--ammonia ligase) (Glutamine synthetase I beta) (GSI beta)	P9WN39	glnA1 glnA Rv2220 MTCY190.31 MTCY427.01	evasion or tolerance of host immune response [GO:0020012]; glutamine biosynthetic process [GO:0006542]; interaction with host via substance in symbiont surface [GO:0044044]; nitrogen utilization [GO:0019740]; pathogenesis [GO:0009405]; positive regulation of plasminogen activation [GO:0010756]	cell wall [GO:0005618]; cytosol [GO:0005829]; extracellular region [GO:0005576]; membrane [GO:0016020]; plasma membrane [GO:0005886]	478	Glutamine synthetase family
13	Succinate--CoA ligase [ADP-forming] subunit alpha (EC 6.2.1.5) (Succinyl-CoA synthetase subunit alpha) (SCS-alpha)	P9WGC7	sucD Rv0952 MTCY10D7.22c	nucleoside triphosphate biosynthetic process [GO:0009142]; succinate metabolic process [GO:0006105]; succinyl-CoA metabolic process [GO:0006104]; tricarboxylic acid cycle [GO:0006099]	cell wall [GO:0005618]; cytosol [GO:0005829]; plasma membrane [GO:0005886]	303	Succinate/malate CoA ligase alpha subunit family
14	Thiol peroxidase (Tpx) (EC 1.11.1.15) (Peroxiredoxin tpx) (Prx) (Thioredoxin peroxidase)	P9WG35	tpx Rv1932 MTCY09F9.32c	cell redox homeostasis [GO:0045454]; evasion or tolerance by symbiont of host-produced nitric oxide [GO:0052060]; oxidation-reduction process [GO:0055114]; pathogenesis [GO:0009405]; response to nitrosative stress [GO:0051409]; response to oxidative stress [GO:0006979]	cell wall [GO:0005618]; cytosol [GO:0005829]; extracellular region [GO:0005576]	165	Peroxiredoxin family, Tpx subfamily
15	Putative acyl-[acyl-carrier-protein] desaturase DesA2 (Putative acyl-ACP desaturase DesA2) (EC 1.14.19.-)	P9WNZ5	desA2 Rv1094	fatty acid biosynthetic process [GO:0006633]	cell wall [GO:0005618]; cytosol [GO:0005829]; plasma membrane [GO:0005886]	275	Fatty acid desaturase type 2 family
16	Cell wall synthesis protein Wag31 (Antigen 84)	P9WMU1	wag31 ag84 Rv2145c MTCY270.23	cell cycle [GO:0007049]; cell division [GO:0051301]; peptidoglycan-based cell wall biogenesis [GO:0009273]; protein stabilization [GO:0050821]; regulation of cell shape [GO:0008360]; regulation of growth rate [GO:0040009]	cell pole [GO:0060187]; cell wall [GO:0005618]; cytoplasm [GO:0005737]; plasma membrane [GO:0005886]	260	DivIVA family
17	30S ribosomal protein S4	P9WH35	rpsD Rv3458c MTCY13E12.11c	positive regulation of translational fidelity [GO:0045903]; translation [GO:0006412]	cell wall [GO:0005618]; cytosol [GO:0005829]; plasma membrane [GO:0005886]; small ribosomal subunit [GO:0015935]	201	Universal ribosomal protein uS4 family
18	Adenosylhomocysteinase (EC 3.3.1.1) (S-adenosyl-L-homocysteine hydrolase) (AdoHcyase)	P9WGV3	ahcY sahH Rv3248c MTCY20B11.23c	adenosine metabolic process [GO:0046085]; adhesion of symbiont to host cell [GO:0044650]; entry of bacterium into host cell [GO:0035635]; methionine catabolic process [GO:0009087]; one-carbon metabolic process [GO:0006730]; S-adenosylmethionine cycle [GO:0033353]	cell wall [GO:0005618]; cytosol [GO:0005829]; extracellular region [GO:0005576]; plasma membrane [GO:0005886]	495	Adenosylhomocysteinase family
19	Epoxide hydrolase EphG (EH) (EC 3.3.2.10) (Cholesterol-5,6-oxide hydrolase) (EC 3.3.2.11)	O33283	ephG Rv2740	epoxide metabolic process [GO:0097176]	plasma membrane [GO:0005886]	149	Limonene-1,2-epoxide hydrolase family
20	Chaperone protein HtpG (Heat shock protein HtpG) (High temperature protein G)	P9WMJ7	htpG Rv2299c MTCY339.11	cellular response to DNA damage stimulus [GO:0006974]; cellular response to superoxide [GO:0071451]; protein folding [GO:0006457]; response to heat [GO:0009408]	cell wall [GO:0005618]; cytosol [GO:0005829]; extracellular region [GO:0005576]; plasma membrane [GO:0005886]	647	Heat shock protein 90 family
21	Proteasome subunit alpha (EC 3.4.25.1) (20S proteasome alpha subunit) (Proteasome core protein PrcA)	P9WHU1	prcA Rv2109c	modification-dependent protein catabolic process [GO:0019941]; pathogenesis [GO:0009405]; proteasomal protein catabolic process [GO:0010498]; proteolysis involved in cellular protein catabolic process [GO:0051603]	cell wall [GO:0005618]; cytoplasm [GO:0005737]; plasma membrane [GO:0005886]; proteasome core complex [GO:0005839]; proteasome core complex, alpha-subunit complex [GO:0019773]	248	Peptidase T1A family
22	Dihydrolipoyl dehydrogenase (LPD) (EC 1.8.1.4) (Component of peroxynitrite reductase/peroxidase complex) (Component of PNR/P) (Dihydrolipoamide dehydrogenase) (E3 component of alpha-ketoacid dehydrogenase complexes)	P9WHH9	lpdC lpd Rv0462 MTV038.06	cell redox homeostasis [GO:0045454]; glycolytic process [GO:0006096]; oxidation-reduction process [GO:0055114]; pathogenesis [GO:0009405]; tricarboxylic acid cycle [GO:0006099]	cytosol [GO:0005829]; extracellular region [GO:0005576]; plasma membrane [GO:0005886]; pyruvate dehydrogenase complex [GO:0045254]	464	Class-I pyridine nucleotide-disulfide oxidoreductase family
23	Aconitate hydratase A (ACN) (Aconitase) (EC 4.2.1.3) ((2R,3S)-2-methylisocitrate dehydratase) ((2S,3R)-3-hydroxybutane-1,2,3-tricarboxylate dehydratase) (Iron-responsive protein-like) (IRP-like) (Probable 2-methyl-cis-aconitate hydratase) (EC 4.2.1.99) (RNA-binding protein)	O53166	acn Rv1475c RVBD_1475c P425_01532	citrate metabolic process [GO:0006101]; propionate metabolic process, methylcitrate cycle [GO:0019679]; response to iron ion [GO:0010039]; tricarboxylic acid cycle [GO:0006099]	cell wall [GO:0005618]; cytosol [GO:0005829]; extracellular region [GO:0005576]; plasma membrane [GO:0005886]	943	Aconitase/IPM isomerase family
24	Possible enoyl-CoA hydratase EchA21 (Enoyl hydrase) (Unsaturated acyl-CoA hydratase) (Crotonase)	P75019	echA21 Rv3774		plasma membrane [GO:0005886]	274
25	Putative diacylated glycolipid transporter LprF (Lipoprotein LprF)	P9WK47	lprF Rv1368 MTCY02B12.02	lipid transport [GO:0006869]	cell wall [GO:0005618]; extracellular region [GO:0005576]; plasma membrane [GO:0005886]	261	LppX/LprAFG lipoprotein family
26	Proteasome subunit beta (EC 3.4.25.1) (20S proteasome beta subunit) (Proteasome core protein PrcB)	P9WHT9	prcB Rv2110c	modification-dependent protein catabolic process [GO:0019941]; pathogenesis [GO:0009405]; proteasomal protein catabolic process [GO:0010498]; proteolysis involved in cellular protein catabolic process [GO:0051603]	cytoplasm [GO:0005737]; extracellular region [GO:0005576]; plasma membrane [GO:0005886]; proteasome core complex [GO:0005839]; proteasome core complex, alpha-subunit complex [GO:0019773]; proteasome core complex, beta-subunit complex [GO:0019774]	291	Peptidase T1B family
27	Probable 3-oxoacyl-[acyl-carrier protein] reductase FabG4 (3-ketoacyl-acyl carrier protein reductase)	I6Y778	fabG4 Rv0242c	oxidation-reduction process [GO:0055114]		454
28	50S ribosomal protein L3	P9WH87	rplC Rv0701 MTCY210.20	translation [GO:0006412]	cytosol [GO:0005829]; cytosolic large ribosomal subunit [GO:0022625]; plasma membrane [GO:0005886]	217	Universal ribosomal protein uL3 family
29	Putative thiosulfate sulfurtransferase SseA (EC 2.8.1.1)	P9WHF7	sseA Rv3283 MTCY71.23		cell wall [GO:0005618]; cytosol [GO:0005829]; plasma membrane [GO:0005886]	297
30	Protein GrpE (HSP-70 cofactor)	P9WMT5	grpE Rv0351 MTCY13E10.11	cellular response to starvation [GO:0009267]; protein folding [GO:0006457]	cell wall [GO:0005618]; cytoplasm [GO:0005737]	235	GrpE family
31	Probable beta-ketoacyl CoA thiolase FadA3	O53422	fadA3 Rv1074c	fatty acid beta-oxidation [GO:0006635]	cell wall [GO:0005618]; extracellular region [GO:0005576]; plasma membrane [GO:0005886]	405	Thiolase-like superfamily, Thiolase family
32	50S ribosomal protein L19	P9WHC9	rplS Rv2904c MTCY274.35c	translation [GO:0006412]	cytosolic large ribosomal subunit [GO:0022625]; plasma membrane [GO:0005886]	113	Bacterial ribosomal protein bL19 family
33	Putative phthiocerol dimycocerosate transporter LppX (Lipoprotein LppX)	P9WK65	lppX Rv2945c MTCY24G1.04	DIM/DIP cell wall layer assembly [GO:0071770]; growth of symbiont in host organelle [GO:0044121]; pathogenesis [GO:0009405]	cell surface [GO:0009986]; cell wall [GO:0005618]; extracellular region [GO:0005576]; plasma membrane [GO:0005886]	233	LppX/LprAFG lipoprotein family
34	3-oxoacyl-[acyl-carrier-protein] synthase 1 (EC 2.3.1.41) (Beta-ketoacyl-ACP synthase 1) (KAS 1)	P9WQD9	kasA Rv2245 MTCY427.26	fatty acid biosynthetic process [GO:0006633]; fatty acid elongation [GO:0030497]; fatty acid elongation, saturated fatty acid [GO:0019367]	cell wall [GO:0005618]; cytosol [GO:0005829]; plasma membrane [GO:0005886]	416	Thiolase-like superfamily, Beta-ketoacyl-ACP synthases family
35	Uncharacterized protein Rv1488	P9WPR9	Rv1488 MTCY277.09		cell wall [GO:0005618]; extracellular region [GO:0005576]; integral component of membrane [GO:0016021]; plasma membrane [GO:0005886]	381	Band 7/mec-2 family
36	Dihydrolipoyllysine-residue acetyltransferase component of pyruvate dehydrogenase complex (EC 2.3.1.12) (Component of peroxynitrite reductase/peroxidase complex) (Component of PNR/P) (Dihydrolipoamide acetyltransferase component of pyruvate dehydrogenase complex) (Pyruvate dehydrogenase complex component E2) (PDH component E2)	P9WIS7	dlaT sucB Rv2215 MTCY190.26	cell redox homeostasis [GO:0045454]; glycolytic process [GO:0006096]; pathogenesis [GO:0009405]	cell wall [GO:0005618]; cytosol [GO:0005829]; plasma membrane [GO:0005886]; pyruvate dehydrogenase complex [GO:0045254]	553	2-oxoacid dehydrogenase family
37	ATP synthase subunit alpha (EC 7.1.2.2) (ATP synthase F1 sector subunit alpha) (F-ATPase subunit alpha)	P9WPU7	atpA Rv1308 MTCY373.28	ATP synthesis coupled proton transport [GO:0015986]	cell wall [GO:0005618]; plasma membrane [GO:0005886]; proton-transporting ATP synthase complex, catalytic core F(1) [GO:0045261]	549	ATPase alpha/beta chains family
38	Alpha-crystallin (Acr) (14 kDa antigen) (16 kDa antigen) (HSP 16.3) (Nox16)	P9WMK1	hspX acr Rv2031c MTV018.18c	cellular response to hypoxia [GO:0071456]; cellular response to starvation [GO:0009267]; growth of symbiont in host organelle [GO:0044121]; negative regulation of growth [GO:0045926]; protein autophosphorylation [GO:0046777]; protein folding [GO:0006457]; response to heat [GO:0009408]; response to host [GO:0075136]; response to host immune response [GO:0052572]; response to hypoxia [GO:0001666]; …	cell wall [GO:0005618]; cytosol [GO:0005829]; extracellular region [GO:0005576]; plasma membrane [GO:0005886]	144	Small heat shock protein (HSP20) family
39	30S ribosomal protein S3	P9WH37	rpsC Rv0707 MTCY210.26	translation [GO:0006412]	cell wall [GO:0005618]; cytosolic small ribosomal subunit [GO:0022627]; plasma membrane [GO:0005886]	274	Universal ribosomal protein uS3 family
40	Chaperone protein DnaK (HSP70) (Heat shock 70 kDa protein) (Heat shock protein 70)	P9WMJ9	dnaK Rv0350 MTCY13E10.10	cellular response to heat [GO:0034605]; cellular response to superoxide [GO:0071451]; cellular response to unfolded protein [GO:0034620]; chaperone cofactor-dependent protein refolding [GO:0051085]; interaction with host via substance in symbiont surface [GO:0044044]; positive regulation of plasminogen activation [GO:0010756]; positive regulation of transcription regulatory region DNA binding [GO…	bacterial extracellular vesicle [GO:0097691]; capsule [GO:0042603]; cell surface [GO:0009986]; cell wall [GO:0005618]; cytoplasm [GO:0005737]; cytosol [GO:0005829]; extracellular region [GO:0005576]; plasma membrane [GO:0005886]	625	Heat shock protein 70 family
41	60 kDa chaperonin 2 (65 kDa antigen) (Antigen A) (Cell wall protein A) (GroEL protein 2) (Heat shock protein 65) (Protein Cpn60-2)	P9WPE7	groEL2 groEL-2 groL2 hsp65 mtc28 Rv0440 MTV037.04	'de novo' protein folding [GO:0006458]; adhesion of symbiont to host [GO:0044406]; positive regulation of transcription regulatory region DNA binding [GO:2000679]; protein refolding [GO:0042026]; response to heat [GO:0009408]; response to hypoxia [GO:0001666]	capsule [GO:0042603]; cell wall [GO:0005618]; cytosol [GO:0005829]; extracellular region [GO:0005576]; GroEL-GroES complex [GO:1990220]; plasma membrane [GO:0005886]	540	Chaperonin (HSP60) family
42	Enolase (EC 4.2.1.11) (2-phospho-D-glycerate hydro-lyase) (2-phosphoglycerate dehydratase)	P9WNL1	eno Rv1023 MTCY10G2.26c	glycolytic process [GO:0006096]	cell surface [GO:0009986]; cell wall [GO:0005618]; extracellular region [GO:0005576]; phosphopyruvate hydratase complex [GO:0000015]; plasma membrane [GO:0005886]	429	Enolase family
43	Ferritin BfrB (EC 1.16.3.1) (Non-heme ferritin Ftn) (Nox19)	P9WNE5	bfrB ftn Rv3841	intracellular sequestering of iron ion [GO:0006880]; response to hypoxia [GO:0001666]; response to nitrosative stress [GO:0051409]; siderophore-dependent iron import into cell [GO:0033214]	cell wall [GO:0005618]; cytoplasm [GO:0005737]; cytosol [GO:0005829]; extracellular region [GO:0005576]; plasma membrane [GO:0005886]	181	Ferritin family, Prokaryotic subfamily
44	Elongation factor Ts (EF-Ts)	P9WNM1	tsf Rv2889c MTCY274.20c		cell wall [GO:0005618]; cytosol [GO:0005829]; plasma membrane [GO:0005886]	271	EF-Ts family
45	50S ribosomal protein L17	P9WHD3	rplQ Rv3456c MTCY13E12.09c	translation [GO:0006412]	cell wall [GO:0005618]; cytosolic large ribosomal subunit [GO:0022625]; plasma membrane [GO:0005886]	180	Bacterial ribosomal protein bL17 family
46	ATP-dependent Clp protease proteolytic subunit 1 (EC 3.4.21.92) (Endopeptidase Clp 1)	P9WPC5	clpP1 clpP Rv2461c MTV008.17c	protein quality control for misfolded or incompletely synthesized proteins [GO:0006515]	cytosol [GO:0005829]; endopeptidase Clp complex [GO:0009368]; plasma membrane [GO:0005886]	200	Peptidase S14 family
47	Succinate--CoA ligase [ADP-forming] subunit beta (EC 6.2.1.5) (Succinyl-CoA synthetase subunit beta) (SCS-beta)	P9WGC5	sucC Rv0951 MTCY10D7.23c	succinyl-CoA metabolic process [GO:0006104]; tricarboxylic acid cycle [GO:0006099]	cell wall [GO:0005618]; cytosol [GO:0005829]; succinate-CoA ligase complex [GO:0042709]	387	Succinate/malate CoA ligase beta subunit family
48	Glycogen phosphorylase (EC 2.4.1.1)	P9WMW1	glgP Rv1328 MTCY130.13	glycogen metabolic process [GO:0005977]	cytosol [GO:0005829]; plasma membrane [GO:0005886]	863	Glycogen phosphorylase family
49	Probable bifunctional protein acetyl-/propionyl-coenzyme A carboxylase (Alpha chain) AccA3: biotin carboxylase + biotin carboxyl carrier protein (BCCP)	P96890	accA3 Rv3285	carbon fixation [GO:0015977]	acetyl-CoA carboxylase complex [GO:0009317]; cell wall [GO:0005618]; plasma membrane [GO:0005886]	600
50	Fumarate hydratase class II (Fumarase C) (EC 4.2.1.2) (Aerobic fumarase) (Iron-independent fumarase)	P9WN93	fumC fum Rv1098c MTV017.51c	fumarate metabolic process [GO:0006106]; tricarboxylic acid cycle [GO:0006099]	cell wall [GO:0005618]; cytosol [GO:0005829]; extracellular region [GO:0005576]; plasma membrane [GO:0005886]; tricarboxylic acid cycle enzyme complex [GO:0045239]	474	Class-II fumarase/aspartase family, Fumarase subfamily
51	50S ribosomal protein L7/L12	P9WHE3	rplL Rv0652 MTCY20H10.33	translation [GO:0006412]	cell wall [GO:0005618]; cytosol [GO:0005829]; cytosolic large ribosomal subunit [GO:0022625]; plasma membrane [GO:0005886]	130	Bacterial ribosomal protein bL12 family
52	ATP synthase subunit beta (EC 7.1.2.2) (ATP synthase F1 sector subunit beta) (F-ATPase subunit beta)	P9WPU5	atpD Rv1310 MTCY373.30	ATP synthesis coupled proton transport [GO:0015986]	cell wall [GO:0005618]; cytosol [GO:0005829]; extracellular region [GO:0005576]; plasma membrane [GO:0005886]; proton-transporting ATP synthase complex, catalytic core F(1) [GO:0045261]	486	ATPase alpha/beta chains family
53	Polyribonucleotide nucleotidyltransferase (EC 2.7.7.8) (Polynucleotide phosphorylase) (PNPase)	P9WI57	pnp Rv2783c	mRNA catabolic process [GO:0006402]; RNA catabolic process [GO:0006401]; RNA processing [GO:0006396]	cell wall [GO:0005618]; cytosol [GO:0005829]; plasma membrane [GO:0005886]	752	Polyribonucleotide nucleotidyltransferase family
54	Putative L-lactate dehydrogenase (EC 1.1.-.-)	P9WND5	lldD lldD2 Rv1872c	lactate oxidation [GO:0019516]	cell wall [GO:0005618]; plasma membrane [GO:0005886]	414	FMN-dependent alpha-hydroxy acid dehydrogenase family
55	Probable propionyl-CoA carboxylase beta chain 5 (PCCase) (EC 6.4.1.3) (Propanoyl-CoA:carbon dioxide ligase)	P9WQH7	accD5 pccB Rv3280 MTCY71.20	carbon fixation [GO:0015977]	acetyl-CoA carboxylase complex [GO:0009317]; cell wall [GO:0005618]; plasma membrane [GO:0005886]; protein-containing complex [GO:0032991]	548	AccD/PCCB family
56	Chaperone protein ClpB	P9WPD1	clpB Rv0384c MTV036.19c	protein metabolic process [GO:0019538]; protein refolding [GO:0042026]; response to heat [GO:0009408]	cell wall [GO:0005618]; cytoplasm [GO:0005737]; plasma membrane [GO:0005886]	848	ClpA/ClpB family
57	Uncharacterized protein Rv2091c	P9WLJ5	Rv2091c MTCY49.31c		cell wall [GO:0005618]; integral component of plasma membrane [GO:0005887]	244
58	5-methyltetrahydropteroyltriglutamate--homocysteine methyltransferase (EC 2.1.1.14) (Cobalamin-independent methionine synthase) (Methionine synthase, vitamin-B12 independent isozyme)	P9WK07	metE Rv1133c MTC22G8.22	methionine biosynthetic process [GO:0009086]	cell wall [GO:0005618]; cytosol [GO:0005829]; plasma membrane [GO:0005886]	759	Vitamin-B12 independent methionine synthase family
59	50S ribosomal protein L2	P9WHA5	rplB Rv0704 MTCY210.23	cytoplasmic translation [GO:0002181]	cytosolic large ribosomal subunit [GO:0022625]; plasma membrane [GO:0005886]	280	Universal ribosomal protein uL2 family
60	Putative integration host factor MihF	P71658	mihF Rv1388		cell wall [GO:0005618]; cytosol [GO:0005829]; plasma membrane [GO:0005886]	190
61	Pyruvate dehydrogenase E1 component (PDH E1 component) (EC 1.2.4.1)	P9WIS9	aceE Rv2241 MTCY427.22	glycolytic process [GO:0006096]; oxidation-reduction process [GO:0055114]	cell wall [GO:0005618]; extracellular region [GO:0005576]; plasma membrane [GO:0005886]; pyruvate dehydrogenase complex [GO:0045254]	930
62	30S ribosomal protein S17	P9WH51	rpsQ Rv0710 MTCY210.29	translation [GO:0006412]	cytosolic small ribosomal subunit [GO:0022627]; plasma membrane [GO:0005886]	135	Universal ribosomal protein uS17 family
63	Putative thiosulfate sulfurtransferase (EC 2.8.1.1) (Rhodanese-like protein)	P9WHF9	cysA1 cysA Rv3117 MTCY164.27; cysA2 Rv0815c MTV043.07c		cell wall [GO:0005618]; cytosol [GO:0005829]; plasma membrane [GO:0005886]	277
64	Serine protease Rv3671c (EC 3.4.21.-)	P9WHR9	Rv3671c	pathogenesis [GO:0009405]; response to acidic pH [GO:0010447]; toxin biosynthetic process [GO:0009403]	cell wall [GO:0005618]; extracellular region [GO:0005576]; integral component of plasma membrane [GO:0005887]; plasma membrane [GO:0005886]	397	Peptidase S1C family
65	Alpha-1,4-glucan:maltose-1-phosphate maltosyltransferase (GMPMT) (EC 2.4.99.16) ((1->4)-alpha-D-glucan:maltose-1-phosphate alpha-D-maltosyltransferase) ((1->4)-alpha-D-glucan:phosphate alpha-D-maltosyltransferase)	P9WQ17	glgE Rv1327c MTCY130.12c	alpha-glucan biosynthetic process [GO:0030979]; glycogen biosynthetic process [GO:0005978]; trehalose catabolic process [GO:0005993]	cytosol [GO:0005829]; plasma membrane [GO:0005886]	701	Glycosyl hydrolase 13 family, GlgE subfamily
66	FHA domain-containing protein FhaA	P71590	fhaA TB39.8 Rv0020c		cell wall [GO:0005618]; cytosol [GO:0005829]	527
67	Phosphoenolpyruvate carboxykinase [GTP] (PEP carboxykinase) (PEPCK) (EC 4.1.1.32) (GTP-dependent phosphoenolpyruvate carboxykinase) (GTP-PEPCK)	P9WIH3	pckG pck1 pckA Rv0211 MTCY08D5.06	cellular response to glucose stimulus [GO:0071333]; cellular response to iron ion starvation [GO:0010106]; gluconeogenesis [GO:0006094]; glycerol biosynthetic process from pyruvate [GO:0046327]; propionate catabolic process [GO:0019543]; pyruvate metabolic process [GO:0006090]; response to host immune response [GO:0052572]; response to lipid [GO:0033993]; response to starvation [GO:0042594]	cell wall [GO:0005618]; cytosol [GO:0005829]; extracellular region [GO:0005576]; plasma membrane [GO:0005886]	606	Phosphoenolpyruvate carboxykinase [GTP] family
68	Phosphate-binding protein PstS 3 (PBP 3) (PstS-3) (Antigen Ag88)	P9WGT7	pstS3 phoS2 Rv0928 MTCY21C12.22	cellular response to phosphate starvation [GO:0016036]; growth of symbiont in host [GO:0044117]; negative regulation by symbiont of host innate immune response [GO:0052170]; phosphate ion transmembrane transport [GO:0035435]	ATP-binding cassette (ABC) transporter complex [GO:0043190]; cell wall [GO:0005618]; extracellular region [GO:0005576]; plasma membrane [GO:0005886]	370	PstS family
69	Glycogen accumulation regulator GarA	P9WJA9	garA Rv1827 MTCY1A11.16c	negative regulation of glycolytic process [GO:0045820]; protein autophosphorylation [GO:0046777]; regulation of cellular respiration [GO:0043457]	cell wall [GO:0005618]; extracellular region [GO:0005576]; plasma membrane [GO:0005886]	162
70	Probable acyl-CoA dehydrogenase fadE25 (EC 1.3.99.-)	P9WQG1	fadE25 acd Rv3274c MTCY71.14c		cell wall [GO:0005618]; cytosol [GO:0005829]; mitochondrion [GO:0005739]; plasma membrane [GO:0005886]	389	Acyl-CoA dehydrogenase family
71	Nucleoid-associated protein Rv3716c	P9WNR9	Rv3716c MTV025.064c		bacterial nucleoid [GO:0043590]; cytosol [GO:0005829]; plasma membrane [GO:0005886]	133	YbaB/EbfC family
72	30S ribosomal protein S2	P9WH39	rpsB Rv2890c MTCY274.21c	translation [GO:0006412]	cell wall [GO:0005618]; cytosolic small ribosomal subunit [GO:0022627]; plasma membrane [GO:0005886]	287	Universal ribosomal protein uS2 family
73	30S ribosomal protein S13	P9WH61	rpsM Rv3460c MTCY13E12.13c	translation [GO:0006412]	cytosol [GO:0005829]; plasma membrane [GO:0005886]; ribosome [GO:0005840]	124	Universal ribosomal protein uS13 family
74	30S ribosomal protein S7	P9WH29	rpsG rps7 Rv0683 MTV040.11	ribosomal small subunit assembly [GO:0000028]; translation [GO:0006412]	cell wall [GO:0005618]; cytosol [GO:0005829]; cytosolic small ribosomal subunit [GO:0022627]; plasma membrane [GO:0005886]	156	Universal ribosomal protein uS7 family
75	3-oxoacyl-[acyl-carrier-protein] synthase 2 (EC 2.3.1.41) (Beta-ketoacyl-ACP synthase 2) (KAS 2)	P9WQD7	kasB Rv2246 MTCY427.27	fatty acid biosynthetic process [GO:0006633]; fatty acid elongation [GO:0030497]; mycolic acid biosynthetic process [GO:0071768]; response to hypoxia [GO:0001666]	cell wall [GO:0005618]; cytosol [GO:0005829]; plasma membrane [GO:0005886]	417	Thiolase-like superfamily, Beta-ketoacyl-ACP synthases family
76	Diacylglycerol acyltransferase/mycolyltransferase Ag85A (DGAT) (EC 2.3.1.122) (EC 2.3.1.20) (Acyl-CoA:diacylglycerol acyltransferase) (Antigen 85 complex A) (85A) (Ag85A) (Fibronectin-binding protein A) (Fbps A)	P9WQP3	fbpA mpt44 Rv3804c MTV026.09c	growth of symbiont in host cell [GO:0044119]; growth of symbiont in host organelle [GO:0044121]; mycolate cell wall layer assembly [GO:0071769]	cell wall [GO:0005618]; cytoplasm [GO:0005737]; extracellular region [GO:0005576]; plasma membrane [GO:0005886]	338	Mycobacterial A85 antigen family
77	30S ribosomal protein S6	P9WH31	rpsF Rv0053 MTCY21D4.16	translation [GO:0006412]	cell wall [GO:0005618]; cytosolic small ribosomal subunit [GO:0022627]; plasma membrane [GO:0005886]	96	Bacterial ribosomal protein bS6 family
78	Glutamine-dependent NAD(+) synthetase (EC 6.3.5.1) (NAD(+) synthase [glutamine-hydrolyzing])	P9WJJ3	nadE Rv2438c MTCY428.08	NAD biosynthetic process [GO:0009435]	cell wall [GO:0005618]; cytoplasm [GO:0005737]; plasma membrane [GO:0005886]	679	NAD synthetase family
79	DNA-directed RNA polymerase subunit alpha (RNAP subunit alpha) (EC 2.7.7.6) (RNA polymerase subunit alpha) (Transcriptase subunit alpha)	P9WGZ1	rpoA Rv3457c MTCY13E12.10c	transcription, DNA-templated [GO:0006351]	cell wall [GO:0005618]; cytoplasm [GO:0005737]; cytosol [GO:0005829]; plasma membrane [GO:0005886]	347	RNA polymerase alpha chain family
80	Isocitrate dehydrogenase [NADP] (EC 1.1.1.42) (Oxalosuccinate decarboxylase)	O53611	icd2 Rv0066c	glyoxylate cycle [GO:0006097]; isocitrate metabolic process [GO:0006102]; tricarboxylic acid cycle [GO:0006099]	cell wall [GO:0005618]; cytosol [GO:0005829]; extracellular region [GO:0005576]; plasma membrane [GO:0005886]	745	Monomeric-type IDH family
81	Probable fatty oxidation protein FadB	O53872	fadB Rv0860	fatty acid beta-oxidation [GO:0006635]	cell wall [GO:0005618]; cytosol [GO:0005829]; plasma membrane [GO:0005886]	720
82	Polyketide synthase Pks13	I6X8D2	pks13 Rv3800c	biosynthetic process [GO:0009058]		1733
83	Putative short-chain type dehydrogenase/reductase Rv0148 (EC 1.1.1.-)	P96825	Rv0148	protein pupylation [GO:0070490]	cell wall [GO:0005618]; plasma membrane [GO:0005886]	286	Short-chain dehydrogenases/reductases (SDR) family
84	50S ribosomal protein L18	P9WHD1	rplR Rv0720 MTCY210.39	translation [GO:0006412]	cytosolic large ribosomal subunit [GO:0022625]	122	Universal ribosomal protein uL18 family
85	Single-stranded DNA-binding protein (SSB)	P9WGD5	ssb Rv0054 MTCY21D4.17	cellular response to DNA damage stimulus [GO:0006974]; DNA replication [GO:0006260]; positive regulation of helicase activity [GO:0051096]; response to antibiotic [GO:0046677]	extracellular region [GO:0005576]; plasma membrane [GO:0005886]	164
86	Probable succinate dehydrogenase [iron-sulfur subunit] (Succinic dehydrogenase)	O53670	Rv0248c	anaerobic respiration [GO:0009061]	cell wall [GO:0005618]; plasma membrane [GO:0005886]	646
87	Pyruvate kinase (PK) (EC 2.7.1.40)	P9WKE5	pyk pykA Rv1617 MTCY01B2.09	glycolytic process [GO:0006096]	cytoplasm [GO:0005737]; cytosol [GO:0005829]; plasma membrane [GO:0005886]	472	Pyruvate kinase family
88	35 kDa protein	P9WHP5	Rv2744c MTV002.09c		cell wall [GO:0005618]; cytoplasm [GO:0005737]; plasma membrane [GO:0005886]	270	PspA/IM30 family
89	29 kDa antigen CFP29	I6WZG6	cfp29 Rv0798c	defense response to bacterium [GO:0042742]		265
90	Lipoprotein LpqH (19 kDa lipoprotein antigen) (Putative transporter LpqH) (p19)	P9WK61	lpqH Rv3763 MTV025.111	growth of symbiont in host [GO:0044117]; modulation by symbiont of host immune response [GO:0052553]; modulation by symbiont of microbe-associated molecular pattern-induced host innate immune response [GO:0052157]; pathogenesis [GO:0009405]; positive regulation by symbiont of host apoptotic process [GO:0052151]	bacterial extracellular vesicle [GO:0097691]; cell surface [GO:0009986]; cell wall [GO:0005618]; host cell cytoplasm [GO:0030430]; plasma membrane [GO:0005886]	159	Mycobacterial 19 kDa antigen family
91	Phosphate-binding protein PstS 2 (PBP 2) (PstS-2)	P9WGT9	pstS2 Rv0932c MTCY08D9.07	pathogenesis [GO:0009405]; phosphate ion transmembrane transport [GO:0035435]; phosphate ion transport [GO:0006817]	ATP-binding cassette (ABC) transporter complex [GO:0043190]; extracellular region [GO:0005576]; plasma membrane [GO:0005886]	370	PstS family
92	S-adenosylmethionine synthase (AdoMet synthase) (EC 2.5.1.6) (MAT) (Methionine adenosyltransferase)	P9WGV1	metK Rv1392 MTCY21B4.09	one-carbon metabolic process [GO:0006730]; S-adenosylmethionine biosynthetic process [GO:0006556]	cell wall [GO:0005618]; cytosol [GO:0005829]; plasma membrane [GO:0005886]	403	AdoMet synthase family
93	Conserved protein TB18.5	L7N657	TB18.5 Rv0164			161
94	Heparin-binding hemagglutinin (Adhesin)	P9WIP9	hbhA Rv0475 MTCY20G9.01	heterophilic cell-cell adhesion via plasma membrane cell adhesion molecules [GO:0007157]; pathogenesis [GO:0009405]; positive regulation by symbiont of host receptor-mediated endocytosis [GO:0044078]	cell surface [GO:0009986]; cell wall [GO:0005618]; cytosol [GO:0005829]; plasma membrane [GO:0005886]	199
95	Elongation factor Tu (EF-Tu)	P9WNN1	tuf Rv0685 MTCY210.02	response to hypoxia [GO:0001666]; response to iron ion [GO:0010039]; translational elongation [GO:0006414]	cell wall [GO:0005618]; cytosol [GO:0005829]; extracellular region [GO:0005576]; plasma membrane [GO:0005886]	396	TRAFAC class translation factor GTPase superfamily, Classic translation factor GTPase family, EF-Tu/EF-1A subfamily
96	30S ribosomal protein S5	P9WH33	rpsE Rv0721 MTCY210.40	translation [GO:0006412]	cytosol [GO:0005829]; cytosolic small ribosomal subunit [GO:0022627]; plasma membrane [GO:0005886]	220	Universal ribosomal protein uS5 family
97	Conserved protein	O53842	Rv0831c		cell wall [GO:0005618]; cytosol [GO:0005829]; plasma membrane [GO:0005886]	271
98	DNA-binding protein HU homolog (21 kDa laminin-2-binding protein) (28 kDa iron-regulated protein) (Irep-28) (Histone-like protein) (Hlp)	P9WMK7	hup hlp hupB lbp21 Rv2986c MTCY349.01	cellular response to iron ion starvation [GO:0010106]; chromosome condensation [GO:0030261]; DNA protection [GO:0042262]; nucleoid organization [GO:0090143]; positive regulation of transcription, DNA-templated [GO:0045893]	cell wall [GO:0005618]; cytosol [GO:0005829]; extracellular region [GO:0005576]; plasma membrane [GO:0005886]; protein-DNA complex [GO:0032993]	214	Bacterial histone-like protein family
99	Malate synthase G (EC 2.3.3.9)	P9WK17	glcB Rv1837c MTCY1A11.06	adhesion of symbiont to host [GO:0044406]; coenzyme A metabolic process [GO:0015936]; glyoxylate catabolic process [GO:0009436]; glyoxylate cycle [GO:0006097]; tricarboxylic acid cycle [GO:0006099]	capsule [GO:0042603]; cell surface [GO:0009986]; cell wall [GO:0005618]; cytoplasm [GO:0005737]; cytosol [GO:0005829]; extracellular region [GO:0005576]; plasma membrane [GO:0005886]	741	Malate synthase family, GlcB subfamily
100	Uncharacterized protein Rv2629	P9WL63	Rv2629	response to hypoxia [GO:0001666]	cell wall [GO:0005618]; cytosol [GO:0005829]; plasma membrane [GO:0005886]	374
101	D-3-phosphoglycerate dehydrogenase (PGDH) (EC 1.1.1.95) (2-oxoglutarate reductase) (EC 1.1.1.399)	P9WNX3	serA Rv2996c MTV012.10	cellular amino acid metabolic process [GO:0006520]; L-serine biosynthetic process [GO:0006564]	cell wall [GO:0005618]; plasma membrane [GO:0005886]	528	D-isomer specific 2-hydroxyacid dehydrogenase family
102	Catalase-peroxidase (CP) (EC 1.11.1.21) (Peroxidase/catalase)	P9WIE5	katG Rv1908c MTCY180.10	cellular response to hydrogen peroxide [GO:0070301]; evasion or tolerance by symbiont of host-produced reactive oxygen species [GO:0052059]; hydrogen peroxide catabolic process [GO:0042744]; pathogenesis [GO:0009405]; positive regulation of DNA repair [GO:0045739]; response to oxidative stress [GO:0006979]	cell wall [GO:0005618]; cytosol [GO:0005829]; extracellular region [GO:0005576]; plasma membrane [GO:0005886]	740	Peroxidase family, Peroxidase/catalase subfamily
103	50S ribosomal protein L1	P9WHC7	rplA Rv0641 MTCY20H10.22	maturation of LSU-rRNA [GO:0000470]; regulation of translation [GO:0006417]; translation [GO:0006412]	cell wall [GO:0005618]; cytosol [GO:0005829]; cytosolic large ribosomal subunit [GO:0022625]; plasma membrane [GO:0005886]	235	Universal ribosomal protein uL1 family
104	Probable enoyl-CoA hydratase echA8 (EC 4.2.1.17)	P9WNN9	echA8 Rv1070c MTV017.23c	fatty acid beta-oxidation [GO:0006635]	cell wall [GO:0005618]; plasma membrane [GO:0005886]	257	Enoyl-CoA hydratase/isomerase family
105	Lipoprotein LprA	P9WK55	lprA Rv1270c MTCY50.12	active evasion of host immune response via regulation of host cytokine network [GO:0042785]	cell wall [GO:0005618]; extracellular region [GO:0005576]; plasma membrane [GO:0005886]	244	LppX/LprAFG lipoprotein family
106	10 kDa chaperonin (10 kDa antigen) (BCG-A heat shock protein) (GroES protein) (Protein Cpn10)	P9WPE5	groS cpn10 groES mopB Rv3418c MTCY78.11	cellular response to heat [GO:0034605]; chaperone cofactor-dependent protein refolding [GO:0051085]; regulation of transcription, DNA-templated [GO:0006355]; response to antibiotic [GO:0046677]; response to heat [GO:0009408]	cell wall [GO:0005618]; cytosol [GO:0005829]; extracellular region [GO:0005576]; plasma membrane [GO:0005886]	100	GroES chaperonin family
107	Citrate synthase 1 (EC 2.3.3.16)	P9WPD5	gltA2 gltA Rv0896 MTCY31.24	tricarboxylic acid cycle [GO:0006099]	cytosol [GO:0005829]; plasma membrane [GO:0005886]	431	Citrate synthase family
